# Supplementary material for: Longitudinal Variations in the tprK Gene of Treponema pallidum in an Amoy Strain-Infected Rabbit Model
Source: Microbiol Spectr. 2023 Jun 22;11(4):e01067-23. doi: 10.1128/spectrum.01067-23 (PMC10433980; doi:10.1128/spectrum.01067-23)
Supplement: Supplemental file 3 — Supplemental material. Download spectrum.01067-23-s0003.xlsx, XLSX file, 0.01 MB [file spectrum.01067-23-s0003.xlsx]

## Sheet: Sheet1
Table S1. Defined strings used to capture the seven V regions
V region	Extracted primer-S in 5’-flank region (5′-3′)	Extracted primer-As in 3’-flank region (5′-3′)
V1	AGCTGGCCTGGG	GGATTTAAGACT
V2	TCTAACACCGAC	GGGAGATATTTT
V3	GCTCACCGGCAA*	AAGCTTTGGGGTCTGT
	CACCGGCAACTC
V4	CTCTGGCTGCTA	TGCGTTGTTGAC
V5	TCGGCGGGAGGA	AAGCTCGAAACC
V6	CGTACGTACATG	GTGTATGGAAAA
V7	TATGCAAACTTG	AGTGTGGGGTAG
*Due to the minor mutation exist in 5’-flank region of V3 in Amoy strain, two defined strings in 5’-flank region for V3 region were redesigned.
