# Supplementary material for: Longitudinal Variations in the tprK Gene of Treponema pallidum in an Amoy Strain-Infected Rabbit Model
Source: Microbiol Spectr. 2023 Jun 22;11(4):e01067-23. doi: 10.1128/spectrum.01067-23 (PMC10433980; doi:10.1128/spectrum.01067-23)
Supplement: Supplemental file 4 — Supplemental material. Download spectrum.01067-23-s0004.xls, XLS file, 0.7 MB [file spectrum.01067-23-s0004.xls]

## Sheet: V1-V7
Table S2. Detailed information of different variant sequences within the seven variable regions (V1–V7) of the tprK gene captured directly from 68 samples enrolled in this study
V1 region
Nucleotide	Amino acid	Inoculum	Inoculum-F	3W-1	3W-1-F	3W-2	3W-2-F	3W-3	3W-3-F	3W-4	3W-4-F	3W-5	3W-5-F	3W-6	3W-6-F	3W-7	3W-7-F	3W-8	3W-8-F	3W-9	3W-9-F	3W-10	3W-10-F	3W-11	3W-11-F	3W-12	3W-12-F	4W-1	4W-1-F	4W-2	4W-2-F	4W-3	4W-3-F	4W-4	4W-4-F	4W-6	4W-6-F	4W-7	4W-7-F	4W-8	4W-8-F	4W-9	4W-9-F	4W-10	4W-10-F	4W-11	4W-11-F	4W-12	4W-12-F
GCATTGCATCTGAAAAAAATGGTGGCGCCCAACCCCTCAAGCAT	IASEKNGGAQPLKH	8545	0.714883	6827	0.720984	6085	0.687804	7713	0.717689	5973	0.736317	6469	0.711739	8020	0.673497	6843	0.658424	8619	0.674044	9275	0.664875	8847	0.715661	7444	0.689132	9146	0.713417	6476	0.79285	7308	0.779686	13076	0.75759	8919	0.689418	7592	0.541705	9107	0.68049	8337	0.636461	1661	0.545484	0	0	9030	1	8254	0.803935
GCATTGCATCCGATGGTGGCGCCCAACCCCTCAAGCAT	IASDGGAQPLKH	2288	0.191416	1514	0.15989	1388	0.156889	1902	0.17698	1650	0.203402	1553	0.170866	2617	0.219768	2487	0.239296	2776	0.217095	3117	0.223441	2213	0.179016	2199	0.203573	2384	0.185959	1024	0.125367	1298	0.138483	2204	0.127694	2410	0.186287	4399	0.313878	2887	0.215721	3357	0.256279	780	0.256158	10178	1	0	0	1392	0.13558
GCATTGCATATGAAAATGGTGGCGCCCAACCCCTCAAGCAT	IAYENGGAQPLKH	429	0.0358906	458	0.0483684	354	0.0400136	500	0.0465246	289	0.0356262	269	0.0295962	448	0.0376218	385	0.0370442	555	0.0434035	513	0.0367742	688	0.0556544	423	0.0391594	675	0.0526521	300	0.0367287	129	0.0137629	649	0.0376014	561	0.043364	798	0.056939	442	0.033027	533	0.0406901	80	0.0262726	0	0	0	0	621	0.060485
GCATTGCATCCGAAGATGGTAGCGCCGGAAACCTCAAGCAT	IASEDGSAGNLKH	253	0.0211662	293	0.0309431	113	0.0127727	180	0.0167489	99	0.0122041	373	0.0410386	273	0.0229258	224	0.021553	298	0.0233049	403	0.0288889	219	0.0177156	273	0.0252731	267	0.0208268	179	0.0219148	236	0.0251787	525	0.0304171	320	0.0247353	440	0.0313949	430	0.0321303	402	0.0306894	144	0.0472906	0	0	0	0	0	0
GCATTGCATCCGATGGTGGCGCCATCAAGCAT	IASDGGAIKH	156	0.0130511	155	0.0163692	366	0.04137	0	0	0	0	0	0	198	0.0166275	181	0.0174156	204	0.0159537	264	0.0189247	240	0.0194143	141	0.0130531	182	0.0141966	0	0	0	0	0	0	162	0.0125222	312	0.0222619	207	0.0154674	231	0.0176349	52	0.0170772	0	0	0	0	0	0
GCATTGCATCTGAAACTGGTGGCGCCCAACCCCTCAAGCAT	IASETGGAQPLKH	159	0.0133021	97	0.010244	220	0.0248672	0	0	101	0.0124507	151	0.0166135	183	0.0153678	126	0.0121235	151	0.0118089	155	0.0111111	0	0	164	0.0151824	0	0	0	0	0	0	200	0.0115875	317	0.0245034	244	0.0174099	150	0.0112082	0	0	0	0	0	0	0	0	0	0
GCATTGCATCTGAAACTGGTGGCGCCGGAGCCCTCAAGCAT	IASETGGAGALKH	123	0.0102903	125	0.013201	178	0.0201198	0	0	0	0	177	0.0194741	169	0.0141921	147	0.0141441	184	0.0143896	223	0.0159857	0	0	158	0.0146269	0	0	100	0.0122429	254	0.0270991	290	0.0168019	248	0.0191698	230	0.016411	160	0.0119555	239	0.0182457	0	0	0	0	0	0	0	0
GCATTGCATCTGAAAAAAATGGTGGCGCCCAGCCCCTCAAGCAT	IASEKNGGAQPLKH	0	0	0	0	0	0	0	0	0	0	0	0	0	0	0	0	0	0	0	0	0	0	0	0	0	0	0	0	0	0	0	0	0	0	0	0	0	0	0	0	0	0	0	0	0	0	0	0
GCATTGCATCTGAAACTGGTAGCGCCGGAAACCTCAAGCAT	IASETGSAGNLKH	0	0	0	0	0	0	0	0	0	0	0	0	0	0	0	0	0	0	0	0	0	0	0	0	0	0	0	0	0	0	0	0	0	0	0	0	0	0	0	0	0	0	0	0	0	0	0	0
GCATTGCATCCGATGGTGGCGCCGGACCCCTCAAGCAT	IASDGGAGPLKH	0	0	0	0	0	0	0	0	0	0	0	0	0	0	0	0	0	0	0	0	0	0	0	0	0	0	0	0	0	0	316	0.0183082	0	0	0	0	0	0	0	0	0	0	0	0	0	0	0	0
GCATTGCATCTGAAACTGGTGGCGCCGGACCCCTCAAGCAT	IASETGGAGPLKH	0	0	0	0	143	0.0161637	122	0.011352	0	0	0	0	0	0	0	0	0	0	0	0	155	0.0125384	0	0	0	0	89	0.0108962	0	0	0	0	0	0	0	0	0	0	0	0	0	0	0	0	0	0	0	0
GCATTGCATCTGAAAAAAATGGTGGCGCCGGACCCCTCAAGCAT	IASEKNGGAGPLKH	0	0	0	0	0	0	0	0	0	0	0	0	0	0	0	0	0	0	0	0	0	0	0	0	0	0	0	0	148	0.01579	0	0	0	0	0	0	0	0	0	0	0	0	0	0	0	0	0	0
GCATTGCATCCGATGGTGGCGCCCTCAAGCAT	IASDGGALKH	0	0	0	0	0	0	137	0.0127477	0	0	0	0	0	0	0	0	0	0	0	0	0	0	0	0	0	0	0	0	0	0	0	0	0	0	0	0	0	0	0	0	328	0.107718	0	0	0	0	0	0
GCATTGCATCTGAAAAAAATGGTGGCGCCGGAGCCCTCAAGCAT	IASEKNGGAGALKH	0	0	0	0	0	0	193	0.0179585	0	0	0	0	0	0	0	0	0	0	0	0	0	0	0	0	0	0	0	0	0	0	0	0	0	0	0	0	0	0	0	0	0	0	0	0	0	0	0	0
GCATTGCATCCGATGGTGGCGCCGGAGCCCTCAAGCAT	IASDGGAGALKH	0	0	0	0	0	0	0	0	0	0	0	0	0	0	0	0	0	0	0	0	0	0	0	0	166	0.0129485	0	0	0	0	0	0	0	0	0	0	0	0	0	0	0	0	0	0	0	0	0	0
GCATTGCATCCGAAGATGGTAGCGCCCAACCCCTCAAGCAT	IASEDGSAQPLKH	0	0	0	0	0	0	0	0	0	0	97	0.0106722	0	0	0	0	0	0	0	0	0	0	0	0	0	0	0	0	0	0	0	0	0	0	0	0	0	0	0	0	0	0	0	0	0	0	0	0
V2 region
Nucleotide	Amino acid	Inoculum	Inoculum-F	3W-1	3W-1-F	3W-2	3W-2-F	3W-3	3W-3-F	3W-4	3W-4-F	3W-5	3W-5-F	3W-6	3W-6-F	3W-7	3W-7-F	3W-8	3W-8-F	3W-9	3W-9-F	3W-10	3W-10-F	3W-11	3W-11-F	3W-12	3W-12-F	4W-1	4W-1-F	4W-2	4W-2-F	4W-3	4W-3-F	4W-4	4W-4-F	4W-6	4W-6-F	4W-7	4W-7-F	4W-8	4W-8-F	4W-9	4W-9-F	4W-10	4W-10-F	4W-11	4W-11-F	4W-12	4W-12-F
TGGGAGGGCAAAGACAGTCAGGGCAAGGCCCCAGCAGGAGTAACCCACAGCAAGTATGGATTGGG	WEGKDSQGKAPAGVTHSKYGL	7332	0.699952	8592	0.778755	8436	0.822302	10550	0.707484	9448	0.806763	7766	0.770666	10409	0.700188	5396	0.703704	7388	0.713954	7571	0.724498	6449	0.751369	6722	0.730335	7151	0.726137	7658	0.777857	7774	0.701625	15074	0.808865	12690	0.79631	5187	0.71713	7898	0.720818	6360	0.716862	7252	0.826439	9342	1	0	0	4746	0.65935
TGGGAGGGCAAACCAAACGGCAACGTCCCAGCAGGAGTAACCCACAGCAAGTATGGATTGGG	WEGKPNGNVPAGVTHSKYGL	560	0.0534606	450	0.0407867	154	0.0150112	492	0.0329936	295	0.02519	499	0.0495187	846	0.0569084	400	0.0521648	539	0.0520874	566	0.0541627	325	0.0378655	344	0.0373751	623	0.0632616	336	0.034129	639	0.0576715	269	0.0144344	496	0.0311245	357	0.0493571	629	0.0574062	409	0.0461001	159	0.0181197	0	0	0	0	0	0
TGGGAGGGCAAGTCAAACACGGGCGCCCCAGCAGGAGTAACCCACAGCAAGTATGGATTGGG	WEGKSNTGAPAGVTHSKYGL	658	0.0628162	621	0.0562857	350	0.0341164	635	0.0425832	483	0.0412433	469	0.0465416	858	0.0577156	387	0.0504695	559	0.0540201	482	0.0461244	264	0.0307585	253	0.027488	454	0.0461007	168	0.0170645	412	0.0371841	1162	0.0623524	344	0.0215863	313	0.0432739	741	0.067628	476	0.0536519	142	0.0161823	0	0	0	0	0	0
TGGGAGGGCAAAGACAGCAAGGGCGTCGTCCAAGCAGGAGTAACCCACAGCAAGTATGGATTGGG	WEGKDSKGVVQAGVTHSKYGL	427	0.0407637	338	0.0306354	255	0.0248562	432	0.02897	334	0.0285202	457	0.0453508	693	0.0466164	357	0.0465571	442	0.0427136	516	0.049378	479	0.055808	357	0.0387875	427	0.0433591	274	0.0278314	454	0.0409747	0	0	385	0.0241591	363	0.0501866	471	0.0429862	483	0.0544409	160	0.0182336	0	0	0	0	0	0
TGGGAGGGCAAAGACAGTCAGGGCAAGGCCCCAGCAGGAACCCACAGCAAGTATGGATTGGG	WEGKDSQGKAPAGTHSKYGL	274	0.0261575	213	0.0193057	0	0	187	0.0125402	381	0.0325335	270	0.0267937	406	0.0273106	203	0.0264737	315	0.0304407	273	0.0261244	303	0.0353023	354	0.0384615	337	0.0342201	234	0.0237684	0	0	518	0.0277957	304	0.0190763	215	0.0297249	297	0.027106	204	0.0229937	246	0.0280342	0	0	0	0	1737	0.241317
TGGGAGGGCAAACCAAACGGCAACGTCCCAGCAGGAGTAACCCCCAGCAAGTATGGATTGGG	WEGKPNGNVPAGVTPSKYGL	298	0.0284487	365	0.0330826	398	0.0387952	469	0.0314512	215	0.0183588	0	0	451	0.0303377	206	0.0268649	309	0.0298608	317	0.0303349	337	0.0392637	224	0.0243372	419	0.0425467	303	0.030777	156	0.0140794	472	0.0253273	440	0.0276104	234	0.0323517	283	0.0258282	239	0.0269387	296	0.0337322	0	0	10657	1	337	0.0468186
TGGGAGGGCAAAGACAGCAAGGGCGTCGTCCAAGCAGGAGCAAACCACAGCAAGTATGGATTGGG	WEGKDSKGVVQAGANHSKYGL	213	0.0203341	221	0.0200308	314	0.0306073	369	0.0247452	139	0.0118692	406	0.0402898	348	0.0234091	209	0.0272561	249	0.0240626	271	0.025933	122	0.0142141	250	0.0271621	285	0.0289399	135	0.0137125	182	0.016426	319	0.0171174	333	0.0208961	160	0.0221208	250	0.0228165	239	0.0269387	0	0	0	0	0	0	0	0
TGGGAGGGCAAAGACAGTCAGGGCAAGGCCCCAGCAGGAGTAACCCCCAGCAAGTATGGATTGGG	WEGKDSQGKAPAGVTPSKYGL	210	0.0200477	233	0.0211185	119	0.0115996	227	0.0152226	206	0.0175903	210	0.0208395	425	0.0285887	224	0.0292123	238	0.0229996	268	0.0256459	141	0.0164278	206	0.0223816	0	0	619	0.0628746	143	0.0129061	558	0.029942	766	0.0480673	209	0.0288953	219	0.0199872	225	0.0253607	0	0	0	0	0	0	0	0
TGGGAGGGCAAAGACAGTCAGGGCAACGTCCCAGCAGGAGTAACCCACAGCAAGTATGGATTGGG	WEGKDSQGNVPAGVTHSKYGL	186	0.0177566	0	0	0	0	184	0.0123391	210	0.0179319	0	0	236	0.0158752	117	0.0152582	172	0.0166216	186	0.017799	163	0.018991	133	0.0144502	152	0.0154346	0	0	256	0.0231047	264	0.0141661	0	0	112	0.0154846	169	0.0154239	137	0.0154418	0	0	0	0	0	0	0	0
TGGGAGGGCAAACCAAACGGCAAGGCCCCAGCAGGAGTAACCCACAGCAAGTATGGATTGGG	WEGKPNGKAPAGVTHSKYGL	179	0.0170883	0	0	122	0.011892	0	0	0	0	0	0	194	0.0130499	0	0	137	0.0132393	0	0	0	0	131	0.0142329	0	0	0	0	323	0.0291516	0	0	0	0	0	0	0	0	100	0.0112714	0	0	0	0	0	0	0	0
TGGGAGGGCAAAGACAGTCAGGGCAAGGCCCCAGCAGGAGCAAACCACAGCAAGTATGGATTGGG	WEGKDSQGKAPAGANHSKYGL	0	0	0	0	0	0	0	0	0	0	0	0	0	0	81	0.0105634	0	0	0	0	0	0	0	0	0	0	0	0	329	0.0296931	0	0	0	0	83	0.0114752	0	0	0	0	0	0	0	0	0	0	0	0
TGGGAGGGCAAAGACAGCAAGGGCAACGTCCCAGCAGGAGTAACCCCCAGCAAGTATGGATTGGG	WEGKDSKGNVPAGVTPSKYGL	0	0	0	0	0	0	0	0	0	0	0	0	0	0	0	0	0	0	0	0	0	0	0	0	0	0	0	0	0	0	0	0	0	0	0	0	0	0	0	0	413	0.0470655	0	0	0	0	0	0
TGGGAGGGCAAAGACAGTCAGGGCAAGGCCTCAGCAGGAGTAACCCACAGCAAGTATGGATTGGG	WEGKDSQGKASAGVTHSKYGL	0	0	0	0	0	0	0	0	0	0	0	0	0	0	0	0	0	0	0	0	0	0	0	0	0	0	0	0	0	0	0	0	0	0	0	0	0	0	0	0	0	0	0	0	0	0	0	0
TGGGAGGGCAAAGACAGCAAGGGCGTCGTCCGAGCAGGAGTAACCCACAGCAAGTATGGATTGGG	WEGKDSKGVVRAGVTHSKYGL	0	0	0	0	0	0	0	0	0	0	0	0	0	0	0	0	0	0	0	0	0	0	0	0	0	0	0	0	0	0	0	0	0	0	0	0	0	0	0	0	0	0	0	0	0	0	0	0
TGGGAGGGCAAAGACAGTCAGGGCAAGGCCCCAGCAGGAACTCCCAGCAAGTATGGATTGGG	WEGKDSQGKAPAGTPSKYGL	0	0	0	0	0	0	573	0.0384254	0	0	0	0	0	0	0	0	0	0	0	0	0	0	116	0.0126032	0	0	118	0.0119858	207	0.0186823	0	0	178	0.0111697	0	0	0	0	0	0	0	0	0	0	0	0	0	0
TGGGAGGGCAAAGACAGTCAGGGCAAGGCCCCAGCAGCAGGAGTAACCCACAGCAAGTATGGATTGGG	WEGKDSQGKAPAAGVTHSKYGL	0	0	0	0	0	0	0	0	0	0	0	0	0	0	0	0	0	0	0	0	0	0	0	0	0	0	0	0	0	0	0	0	0	0	0	0	0	0	0	0	0	0	0	0	0	0	378	0.0525146
TAGGAGGGCAAAGACAGTCAGGGCAAGGCCCCAGCAGGAGTAACCCACAGCAAGTATGGATTGGG	*EGKDSQGKAPAGVTHSKYGL	0	0	0	0	0	0	0	0	0	0	0	0	0	0	0	0	0	0	0	0	0	0	0	0	0	0	0	0	0	0	0	0	0	0	0	0	0	0	0	0	107	0.0121937	0	0	0	0	0	0
TGGGAGGGCAAGTCAAACACGGGCGCCCCAGCAGCAGGAGTAACCCACAGCAAGTATGGATTGGG	WEGKSNTGAPAAGVTHSKYGL	138	0.0131742	0	0	0	0	216	0.014485	0	0	0	0	0	0	88	0.0114763	0	0	0	0	0	0	114	0.0123859	0	0	0	0	0	0	0	0	0	0	0	0	0	0	0	0	0	0	0	0	0	0	0	0
TGGGAGGGCAAACCAAACGGCAACGTCCAAGCAGGAGTAACCCACAGCAAGTATGGATTGGG	WEGKPNGNVQAGVTHSKYGL	0	0	0	0	0	0	0	0	0	0	0	0	0	0	0	0	0	0	0	0	0	0	0	0	0	0	0	0	0	0	0	0	0	0	0	0	0	0	0	0	0	0	0	0	0	0	0	0
TGGGAGGGCAAAGACAGCAAGGGCGTCGTCCAAGCAGGAGTAACCCCCAGCAAGTATGGATTGGG	WEGKDSKGVVQAGVTPSKYGL	0	0	0	0	0	0	0	0	0	0	0	0	0	0	0	0	0	0	0	0	0	0	0	0	0	0	0	0	0	0	0	0	0	0	0	0	0	0	0	0	0	0	0	0	0	0	0	0
TGGGAGGGCAAGTCAAACACGGGCGCCCCAGCAGCAGGAGTAACCCCCAGCAAGTATGGATTGGG	WEGKSNTGAPAAGVTPSKYGL	0	0	0	0	0	0	0	0	0	0	0	0	0	0	0	0	0	0	0	0	0	0	0	0	0	0	0	0	205	0.0185018	0	0	0	0	0	0	0	0	0	0	0	0	0	0	0	0	0	0
TGGGAGGGCAAAGACAGTCAGGGCAAGGCCCCAGGAGTAACCCACAGCAAGTATGGATTGGG	WEGKDSQGKAPGVTHSKYGL	0	0	0	0	0	0	384	0.0257511	0	0	0	0	0	0	0	0	0	0	0	0	0	0	0	0	0	0	0	0	0	0	0	0	0	0	0	0	0	0	0	0	0	0	0	0	0	0	0	0
TGGGAGGGCAAAGACAGCAAGGCCCCAGCAGGAGTAACCCCCAGCAAGTATGGATTGGG	WEGKDSKAPAGVTPSKYGL	0	0	0	0	0	0	0	0	0	0	0	0	0	0	0	0	0	0	0	0	0	0	0	0	0	0	0	0	0	0	0	0	0	0	0	0	0	0	0	0	0	0	0	0	0	0	0	0
TGGGAGGGCAAACCAAACGGCAAGGCCCCAGCAGGAACCCACAGCAAGTATGGATTGGG	WEGKPNGKAPAGTHSKYGL	0	0	0	0	0	0	194	0.0130097	0	0	0	0	0	0	0	0	0	0	0	0	0	0	0	0	0	0	0	0	0	0	0	0	0	0	0	0	0	0	0	0	0	0	0	0	0	0	0	0
TGGGAGGGCAAAGACAGCAAGGGCGTCGTCCAAGCAGGAGCAACCCACAGCAAGTATGGATTGGG	WEGKDSKGVVQAGATHSKYGL	0	0	0	0	0	0	0	0	0	0	0	0	0	0	0	0	0	0	0	0	0	0	0	0	0	0	0	0	0	0	0	0	0	0	0	0	0	0	0	0	0	0	0	0	0	0	0	0
TGGGAGGGCAAGTCAAACACGGGCGCCGCCCCAGCAGGAGTAACCCACAGCAAGTATGGATTGGG	WEGKSNTGAAPAGVTHSKYGL	0	0	0	0	111	0.0108198	0	0	0	0	0	0	0	0	0	0	0	0	0	0	0	0	0	0	0	0	0	0	0	0	0	0	0	0	0	0	0	0	0	0	0	0	0	0	0	0	0	0
V3 region
Nucleotide	Amino acid	Inoculum	Inoculum-F	3W-1	3W-1-F	3W-2	3W-2-F	3W-3	3W-3-F	3W-4	3W-4-F	3W-5	3W-5-F	3W-6	3W-6-F	3W-7	3W-7-F	3W-8	3W-8-F	3W-9	3W-9-F	3W-10	3W-10-F	3W-11	3W-11-F	3W-12	3W-12-F	4W-1	4W-1-F	4W-2	4W-2-F	4W-3	4W-3-F	4W-4	4W-4-F	4W-6	4W-6-F	4W-7	4W-7-F	4W-8	4W-8-F	4W-9	4W-9-F	4W-10	4W-10-F	4W-11	4W-11-F	4W-12	4W-12-F
TATGCCCAAGCAGCCGCAGCCGCAGTCAACAACGACATCTTATGGGATGTCGGGGCTAAGGTGAGTATG	YAQAAAAAVNNDILWDVGAKVSM	7007	0.759237	6764	0.785781	8298	0.799114	10134	0.682884	4272	0.778426	7084	0.735236	7327	0.773543	6416	0.691454	8920	0.744885	8339	0.712979	6349	0.71297	6880	0.789534	7960	0.708248	6619	0.842648	5412	0.636332	7872	0.726601	4418	0.726764	7455	0.690982	8073	0.70402	6908	0.681733	5795	0.285735	0	0	0	0	10296	0.862673
TATGCCCGAGCCCTACCCGCAGCCGCAGCCGCAGCCGCAGTCAACAACGACATCTTATGGGATGTCGGGGCTAAGGTGAGTATG	YARALPAAAAAAAVNNDILWDVGAKVSM	585	0.0633871	117	0.013592	269	0.0259052	221	0.0148922	120	0.0218659	579	0.0600934	407	0.0429688	747	0.0805044	853	0.0712317	851	0.0727599	559	0.0627737	415	0.0476245	319	0.0283833	140	0.017823	274	0.0322163	134	0.0123685	243	0.0399737	879	0.0814719	791	0.0689806	924	0.0911872	460	0.0226813	11498	1	0	0	0	0
TATGCCCAAGCAGCCGCAGCCGCAGCCGACGACATCTTATGGGATGTCGGGGCTAAGGTGAGTATG	YAQAAAAAADDILWDVGAKVSM	295	0.0319645	179	0.0207946	0	0	378	0.0254717	0	0	0	0	247	0.0260769	185	0.0199375	255	0.0212944	277	0.0236833	199	0.022347	149	0.0170989	0	0	135	0.0171865	116	0.013639	317	0.0292597	81	0.0133246	265	0.0245621	252	0.0219761	295	0.0291128	0	0	0	0	0	0	0	0
TATGCCCAAGCAGCCGGAGCCGCAGTCAACAACGACATCTTATGGGATGTCGGGGCTAAGGTGAGTATG	YAQAAGAAVNNDILWDVGAKVSM	482	0.0522267	435	0.0505344	239	0.0230162	1360	0.0916442	542	0.0987609	455	0.0472237	510	0.0538429	474	0.0510831	649	0.0541962	699	0.059764	704	0.0790567	517	0.0593298	641	0.0570335	486	0.0618714	485	0.0570253	882	0.0814104	559	0.0919559	600	0.0556122	588	0.0512776	561	0.0553637	240	0.0118337	0	0	14434	1	0	0
TATGCCCGAGCCGCAGCCGCAGTCAACAACGACATCTTATGGGATGTCGGGGCTAAGGTGAGTATG	YARAAAAVNNDILWDVGAKVSM	235	0.0254632	199	0.023118	183	0.0176233	376	0.0253369	168	0.0306122	186	0.0193046	267	0.0281883	246	0.0265115	322	0.0268894	333	0.0284713	210	0.0235823	288	0.0330503	455	0.040484	297	0.0378103	364	0.0427984	0	0	123	0.0202336	271	0.0251182	311	0.0271213	264	0.0260535	0	0	0	0	0	0	0	0
TATGCCCGAGCCCTACCCGCAGCCGGAGCCGCAGCCGCAGTCAACAACGACATCTTATGGGATGTCGGGGCTAAGGTGAGTATG	YARALPAAGAAAAVNNDILWDVGAKVSM	149	0.0161448	0	0	0	0	0	0	0	0	0	0	0	0	196	0.021123	224	0.0187056	162	0.0138509	154	0.0172937	104	0.0119348	0	0	0	0	0	0	0	0	73	0.0120086	222	0.0205765	170	0.0148252	256	0.025264	0	0	0	0	0	0	0	0
TATGCCACAGCCCGACCCCCAGCCCCAGCCAACAACGCCATCTTATGGGATGTCGGGGCTAAGGTGAGTATG	YATARPPAPANNAILWDVGAKVSM	306	0.0331564	264	0.0306691	130	0.0125193	0	0	0	0	369	0.0382979	250	0.0263936	265	0.0285591	370	0.0308977	188	0.0160739	150	0.0168445	143	0.0164104	196	0.0174393	0	0	411	0.0483245	236	0.0217833	0	0	198	0.018352	337	0.0293887	288	0.028422	2972	0.146541	0	0	0	0	0	0
TATGCCCAAGCAGCCGTAGCCCCAGCCAATGACATCTTATGGGATGTCGGGGCTAAGGTGAGTATG	YAQAAVAPANDILWDVGAKVSM	170	0.0184202	151	0.0175418	156	0.0150231	0	0	103	0.0187682	125	0.0129735	231	0.0243877	213	0.0229551	239	0.0199582	306	0.0261628	328	0.0368332	113	0.0129676	137	0.0121897	178	0.0226607	0	0	237	0.0218756	90	0.0148051	166	0.015386	176	0.0153484	138	0.0136189	0	0	0	0	0	0	0	0
TATGCCCAAGCAGCCGCAGTCAACAACGACATCTTATGGGATGTCGGGGCTAAGGTGAGTATG	YAQAAAVNNDILWDVGAKVSM	0	0	0	0	152	0.0146379	0	0	0	0	0	0	0	0	108	0.0116392	0	0	218	0.0186389	0	0	105	0.0120496	0	0	0	0	0	0	173	0.0159682	148	0.0243461	0	0	0	0	121	0.0119412	0	0	0	0	0	0	0	0
TATGCCCAAGCAGCCCCAGCCGCAGCCGACGACATCTTATGGGATGTCGGGGCTAAGGTGAGTATG	YAQAAPAAADDILWDVGAKVSM	0	0	0	0	0	0	374	0.0252022	77	0.0140306	148	0.0153607	0	0	0	0	0	0	0	0	0	0	0	0	0	0	0	0	0	0	0	0	71	0.0116796	0	0	154	0.0134298	0	0	0	0	0	0	0	0	0	0
TATGCCCGAGCCCAACTCCCAGCCGTAGCCCCAGCCAATGACATCTTATGGGATGTCGGGGCTAAGGTGAGTATG	YARAQLPAVAPANDILWDVGAKVSM	0	0	0	0	0	0	0	0	0	0	0	0	0	0	0	0	0	0	0	0	0	0	0	0	0	0	0	0	0	0	0	0	0	0	147	0.013625	126	0.0109881	0	0	0	0	0	0	0	0	0	0
TATGCCCAAGCAGCCGGAGCCGCAGCCGCAGTCAACAACGACATCTTATGGGATGTCGGGGCTAAGGTGAGTATG	YAQAAGAAAAVNNDILWDVGAKVSM	0	0	0	0	0	0	0	0	66	0.0120262	0	0	0	0	0	0	0	0	138	0.0117989	0	0	0	0	0	0	0	0	0	0	0	0	0	0	0	0	0	0	136	0.0134215	0	0	0	0	0	0	0	0
TATGCCCAAGCCCGAGCCCTGGCAGCCGGGGCTAAGGTGAGTATG	YAQARALAAGAKVSM	0	0	0	0	0	0	0	0	0	0	0	0	0	0	0	0	0	0	0	0	0	0	0	0	0	0	0	0	0	0	0	0	0	0	0	0	0	0	0	0	7420	0.36586	0	0	0	0	0	0
TATGCCACAGCCGCAGCCGCAGTCAACAACGACATCTTATGGGATGTCGGGGCTAAGGTGAGTATG	YATAAAAVNNDILWDVGAKVSM	0	0	108	0.0125465	0	0	0	0	82	0.0149417	207	0.0214842	106	0.0111909	102	0.0109926	0	0	0	0	108	0.012128	0	0	0	0	0	0	0	0	637	0.0587964	80	0.0131601	119	0.0110298	129	0.0112497	0	0	3005	0.148168	0	0	0	0	0	0
TATGCCCAAGCAGCCCCAGCCGCAGTCAACAACGACATCTTATGGGATGTCGGGGCTAAGGTGAGTATG	YAQAAPAAVNNDILWDVGAKVSM	0	0	114	0.0132435	287	0.0276387	0	0	0	0	0	0	0	0	0	0	0	0	0	0	0	0	0	0	241	0.0214432	0	0	0	0	0	0	100	0.0164501	0	0	0	0	0	0	0	0	0	0	0	0	0	0
TATGCCCGAGCCCTACCCGCAGCCGCAGCCGGAGCCGCAGTCAACAACGACATCTTATGGGATGTCGGGGCTAAGGTGAGTATG	YARALPAAAAGAAVNNDILWDVGAKVSM	0	0	0	0	0	0	0	0	0	0	0	0	0	0	0	0	0	0	0	0	0	0	0	0	0	0	0	0	0	0	0	0	0	0	0	0	0	0	0	0	0	0	0	0	0	0	0	0
TATGCCACAGCCCAACTCCCAGCCGTAGCCCCAGCCAACATCTTATGGGATGTCGGGGCTAAGGTGAGTATG	YATAQLPAVAPANILWDVGAKVSM	0	0	0	0	0	0	0	0	0	0	0	0	0	0	0	0	0	0	0	0	0	0	0	0	0	0	0	0	0	0	0	0	0	0	0	0	0	0	0	0	0	0	0	0	0	0	0	0
TATGCCCGAGCCCAACTCCCAGCCGTAGCCCCAGCCAACGACATCTTATGGGATGTCGGGGCTAAGGTGAGTATG	YARAQLPAVAPANDILWDVGAKVSM	0	0	0	0	0	0	0	0	58	0.0105685	203	0.021069	0	0	115	0.0123936	143	0.0119415	185	0.0158174	0	0	0	0	503	0.0447549	0	0	0	0	0	0	0	0	210	0.0194643	175	0.0152612	119	0.0117438	191	0.00941768	0	0	0	0	0	0
TATGCCCAAGCAGCCGCAGCCCCAGCCAACAACGCCATCTTATGGGATGTCGGGGCTAAGGTGAGTATG	YAQAAAAPANNAILWDVGAKVSM	0	0	163	0.0189359	133	0.0128082	0	0	0	0	0	0	127	0.0134079	0	0	0	0	0	0	0	0	0	0	0	0	0	0	0	0	0	0	0	0	117	0.0108444	0	0	0	0	0	0	0	0	0	0	0	0
TATGCCACAGCCCGAGCCGCAGCCGCAGTCAACAACGACATCTTATGGGATGTCGGGGCTAAGGTGAGTATG	YATARAAAAVNNDILWDVGAKVSM	0	0	0	0	0	0	0	0	0	0	0	0	0	0	104	0.0112081	0	0	0	0	0	0	0	0	193	0.0171723	0	0	0	0	162	0.0149529	93	0.0152986	0	0	0	0	0	0	0	0	0	0	0	0	0	0
TATGCCCGAGCCGGAGCCGCAGTGCCAGCCGCAGCCGCAGTCAACAACGACATCTTATGGGATGTCGGGGCTAAGGTGAGTATG	YARAGAAVPAAAAVNNDILWDVGAKVSM	0	0	0	0	161	0.0155046	0	0	0	0	0	0	0	0	0	0	0	0	0	0	0	0	0	0	0	0	0	0	0	0	0	0	0	0	0	0	0	0	0	0	0	0	0	0	0	0	0	0
TATGCCCGAGCCCGAGCCGGAGCCGCAGTGCCAGCCGCAGCCGACGACATCTTATGGGATGTCGGGGCTAAGGTGAGTATG	YARARAGAAVPAAADDILWDVGAKVSM	0	0	0	0	0	0	0	0	0	0	140	0.0145304	0	0	0	0	0	0	0	0	144	0.0161707	0	0	0	0	0	0	168	0.0197531	0	0	0	0	140	0.0129762	185	0.0161333	0	0	198	0.00976283	0	0	0	0	1639	0.137327
TATGCCCAAGCAGCCGGAGCCGCAGCCGGAGTCCCAGCCCTACCCGGAGCCGCAGCCCACAACGCCATCTTATGGGATGTCGGGGCTAAGGTGAGTATG	YAQAAGAAAGVPALPGAAAHNAILWDVGAKVSM	0	0	0	0	0	0	0	0	0	0	0	0	0	0	0	0	0	0	0	0	0	0	0	0	0	0	0	0	0	0	0	0	0	0	0	0	0	0	0	0	0	0	0	0	0	0	0	0
TATGCCCGAGCCCTGGCAGCCGCAGTCAACAACGACATCTTATGGGATGTCGGGGCTAAGGTGAGTATG	YARALAAAVNNDILWDVGAKVSM	0	0	0	0	0	0	892	0.0601078	0	0	0	0	0	0	108	0.0116392	0	0	0	0	0	0	0	0	0	0	0	0	0	0	0	0	0	0	0	0	0	0	123	0.0121386	0	0	0	0	0	0	0	0
TATGCCCGAGCCCGACCCCCAGCCCCAGTCAACAACGACATCTTATGGGATGTCGGGGCTAAGGTGAGTATG	YARARPPAPVNNDILWDVGAKVSM	0	0	0	0	0	0	278	0.0187332	0	0	0	0	0	0	0	0	0	0	0	0	0	0	0	0	0	0	0	0	0	0	0	0	0	0	0	0	0	0	0	0	0	0	0	0	0	0	0	0
TATGCCACAGCCCGAGCCGGAGCCGACATCTTATGGGATGTCGGGGCTAAGGTGAGTATG	YATARAGADILWDVGAKVSM	0	0	0	0	0	0	0	0	0	0	0	0	0	0	0	0	0	0	0	0	0	0	0	0	0	0	0	0	228	0.0268078	0	0	0	0	0	0	0	0	0	0	0	0	0	0	0	0	0	0
TATGCCCAAGCCCCAGCCGCAGTCAACAACGACATCTTATGGGATGTCGGGGCTAAGGTGAGTATG	YAQAPAAVNNDILWDVGAKVSM	0	0	0	0	217	0.0208975	0	0	0	0	0	0	0	0	0	0	0	0	0	0	0	0	0	0	0	0	0	0	0	0	0	0	0	0	0	0	0	0	0	0	0	0	0	0	0	0	0	0
TATGCCACAGCCCAAGCAGCCGCAGCCGCAGTCAACAACGACATCTTATGGGATGTCGGGGCTAAGGTGAGTATG	YATAQAAAAAVNNDILWDVGAKVSM	0	0	0	0	0	0	0	0	0	0	0	0	0	0	0	0	0	0	0	0	0	0	0	0	0	0	0	0	0	0	0	0	0	0	0	0	0	0	0	0	0	0	0	0	0	0	0	0
TATGCCCAAGCAGCCGGAGCCGCAGCCGCAGCCGCAGTCAACAACGACATCTTATGGGATGTCGGGGCTAAGGTGAGTATG	YAQAAGAAAAAAVNNDILWDVGAKVSM	0	0	0	0	0	0	0	0	0	0	0	0	0	0	0	0	0	0	0	0	0	0	0	0	155	0.0137913	0	0	0	0	0	0	0	0	0	0	0	0	0	0	0	0	0	0	0	0	0	0
TATGCCCAAGCAGCCGCAGCCCCAGCCAACAACGACATCTTATGGGATGTCGGGGCTAAGGTGAGTATG	YAQAAAAPANNDILWDVGAKVSM	0	0	114	0.0132435	0	0	0	0	0	0	139	0.0144266	0	0	0	0	0	0	0	0	0	0	0	0	0	0	0	0	292	0.0343327	0	0	0	0	0	0	0	0	0	0	0	0	0	0	0	0	0	0
TATGCCACAGCCCAACTCCCAGCCGTAGCCCCAGCCAATGACATCTTATGGGATGTCGGGGCTAAGGTGAGTATG	YATAQLPAVAPANDILWDVGAKVSM	0	0	0	0	0	0	0	0	0	0	0	0	0	0	0	0	0	0	0	0	0	0	0	0	0	0	0	0	0	0	0	0	0	0	0	0	0	0	0	0	0	0	0	0	0	0	0	0
TATGCCACAGCCCGAGCCGCAGTCAACAACGACATCTTATGGGATGTCGGGGCTAAGGTGAGTATG	YATARAAVNNDILWDVGAKVSM	0	0	0	0	0	0	334	0.0225067	0	0	0	0	0	0	0	0	0	0	0	0	0	0	0	0	0	0	0	0	0	0	0	0	0	0	0	0	0	0	0	0	0	0	0	0	0	0	0	0
TATGCCCAAGCAGCCGGAGCCCCAGCCAACAACGCCATCTTATGGGATGTCGGGGCTAAGGTGAGTATG	YAQAAGAPANNAILWDVGAKVSM	0	0	0	0	0	0	0	0	0	0	0	0	0	0	0	0	0	0	0	0	0	0	0	0	0	0	0	0	0	0	0	0	0	0	0	0	0	0	0	0	0	0	0	0	0	0	0	0
TATGCCCGAGCCCTACCCGGAGCCGCAGCCGCAGTCAACAACGACATCTTATGGGATGTCGGGGCTAAGGTGAGTATG	YARALPGAAAAVNNDILWDVGAKVSM	0	0	0	0	0	0	0	0	0	0	0	0	0	0	0	0	0	0	0	0	0	0	0	0	0	0	0	0	0	0	0	0	0	0	0	0	0	0	0	0	0	0	0	0	0	0	0	0
TATGCCACAGCCCAACCCCCAGCCAACATCTTATGGGATGTCGGGGCTAAGGTGAGTATG	YATAQPPANILWDVGAKVSM	0	0	0	0	0	0	268	0.0180593	0	0	0	0	0	0	0	0	0	0	0	0	0	0	0	0	0	0	0	0	132	0.0155203	0	0	0	0	0	0	0	0	0	0	0	0	0	0	0	0	0	0
TATGCCCGAGCCCAACTCCCAGCCGCAGCCGCAGTCAACAACGACATCTTATGGGATGTCGGGGCTAAGGTGAGTATG	YARAQLPAAAAVNNDILWDVGAKVSM	0	0	0	0	0	0	0	0	0	0	0	0	0	0	0	0	0	0	0	0	0	0	0	0	0	0	0	0	0	0	0	0	0	0	0	0	0	0	0	0	0	0	0	0	0	0	0	0
TATGCCACAGCCCTACCCGCAGCCGCAGCCGCAGCCGCAGTCAACAACGACATCTTATGGGATGTCGGGGCTAAGGTGAGTATG	YATALPAAAAAAAVNNDILWDVGAKVSM	0	0	0	0	0	0	0	0	0	0	0	0	0	0	0	0	0	0	0	0	0	0	0	0	0	0	0	0	0	0	0	0	0	0	0	0	0	0	0	0	0	0	0	0	0	0	0	0
TATGCCCGAGCCGTACCCCAAGCCCCAGCCGCAGCCAACATCTTATGGGATGTCGGGGCTAAGGTGAGTATG	YARAVPQAPAAANILWDVGAKVSM	0	0	0	0	0	0	0	0	0	0	0	0	0	0	0	0	0	0	0	0	0	0	0	0	0	0	0	0	0	0	0	0	0	0	0	0	0	0	0	0	0	0	0	0	0	0	0	0
TATGCCCGAGCCGGAGCCGCAGCCGCAGCCGCAGCCGCAGTCAACAACGACATCTTATGGGATGTCGGGGCTAAGGTGAGTATG	YARAGAAAAAAAAVNNDILWDVGAKVSM	0	0	0	0	0	0	0	0	0	0	0	0	0	0	0	0	0	0	0	0	0	0	0	0	0	0	0	0	0	0	0	0	0	0	0	0	0	0	0	0	0	0	0	0	0	0	0	0
TATGCCACAGCCCGAGCCCCAGCCAACAACGCCATCTTATGGGATGTCGGGGCTAAGGTGAGTATG	YATARAPANNAILWDVGAKVSM	0	0	0	0	0	0	225	0.0151617	0	0	0	0	0	0	0	0	0	0	0	0	0	0	0	0	0	0	0	0	0	0	0	0	0	0	0	0	0	0	0	0	0	0	0	0	0	0	0	0
TATGCCCGAGCCGCAGTCAACAACGACATCTTATGGGATGTCGGGGCTAAGGTGAGTATG	YARAAVNNDILWDVGAKVSM	0	0	0	0	0	0	0	0	0	0	0	0	0	0	0	0	0	0	0	0	0	0	0	0	0	0	0	0	0	0	0	0	0	0	0	0	0	0	0	0	0	0	0	0	0	0	0	0
TATGCCCGAGCCGGAGCCGACATCTTATGGGATGTCGGGGCTAAGGTGAGTATG	YARAGADILWDVGAKVSM	0	0	0	0	0	0	0	0	0	0	0	0	0	0	0	0	0	0	0	0	0	0	0	0	0	0	0	0	0	0	0	0	0	0	0	0	0	0	0	0	0	0	0	0	0	0	0	0
TATGCCCGAGCCGCAGCCGCAGCCGCAGCCGCAGCCCCAGTCAACAACGACATCTTATGGGATGTCGGGGCTAAGGTGAGTATG	YARAAAAAAAAAPVNNDILWDVGAKVSM	0	0	0	0	0	0	0	0	0	0	0	0	0	0	0	0	0	0	0	0	0	0	0	0	0	0	0	0	0	0	0	0	0	0	0	0	0	0	0	0	0	0	0	0	0	0	0	0
TATGCCCAAGCAGCCCCAGCCCCAGCCAACAACGACATCTTATGGGATGTCGGGGCTAAGGTGAGTATG	YAQAAPAPANNDILWDVGAKVSM	0	0	0	0	0	0	0	0	0	0	0	0	0	0	0	0	0	0	0	0	0	0	0	0	0	0	0	0	0	0	0	0	0	0	0	0	0	0	0	0	0	0	0	0	0	0	0	0
TATGCCCAAGCAGCCGCAGCCCCAGCCAATGACATCTTATGGGATGTCGGGGCTAAGGTGAGTATG	YAQAAAAPANDILWDVGAKVSM	0	0	0	0	0	0	0	0	0	0	0	0	0	0	0	0	0	0	0	0	0	0	0	0	0	0	0	0	0	0	0	0	0	0	0	0	0	0	0	0	0	0	0	0	0	0	0	0
TATGCCCAAGCCCGAGCCCTGGCAGCCGCAGTCAACAACGACATCTTATGGGATGTCGGGGCTAAGGTGAGTATG	YAQARALAAAVNNDILWDVGAKVSM	0	0	0	0	0	0	0	0	0	0	0	0	0	0	0	0	0	0	0	0	0	0	0	0	0	0	0	0	0	0	0	0	0	0	0	0	0	0	0	0	0	0	0	0	0	0	0	0
TATGCCCGAGCCCTACCCGCAGCCGCAGCCGCAGCCCCAGCCAACAACGCCATCTTATGGGATGTCGGGGCTAAGGTGAGTATG	YARALPAAAAAAPANNAILWDVGAKVSM	0	0	0	0	0	0	0	0	0	0	0	0	0	0	0	0	0	0	0	0	0	0	0	0	0	0	0	0	0	0	0	0	0	0	0	0	0	0	0	0	0	0	0	0	0	0	0	0
TATGCCCGAGCAGCAGCCGCAGCCGCAGCCGACGACATCTTATGGGATGTCGGGGCTAAGGTGAGTATG	YARAAAAAAADDILWDVGAKVSM	0	0	0	0	0	0	0	0	0	0	0	0	0	0	0	0	0	0	0	0	0	0	0	0	0	0	0	0	0	0	0	0	0	0	0	0	0	0	0	0	0	0	0	0	0	0	0	0
TATGCCCAAGCAGCCGCAGCCGCAGCCGCAGCCGCAGTCAACAACGACATCTTATGGGATGTCGGGGCTAAGGTGAGTATG	YAQAAAAAAAAAVNNDILWDVGAKVSM	0	0	0	0	0	0	0	0	0	0	0	0	0	0	0	0	0	0	0	0	0	0	0	0	0	0	0	0	0	0	0	0	0	0	0	0	0	0	0	0	0	0	0	0	0	0	0	0
TATGCCCGAGCCGGAGCCGCAGCCGCAGCCGCAGTCAACAACGACATCTTATGGGATGTCGGGGCTAAGGTGAGTATG	YARAGAAAAAAVNNDILWDVGAKVSM	0	0	0	0	0	0	0	0	0	0	0	0	0	0	0	0	0	0	0	0	0	0	0	0	0	0	0	0	0	0	0	0	0	0	0	0	0	0	0	0	0	0	0	0	0	0	0	0
TATGCCGCAGCCGCAGCCGCAGCCGCAGTCAACAACGACATCTTATGGGATGTCGGGGCTAAGGTGAGTATG	YAAAAAAAAVNNDILWDVGAKVSM	0	0	0	0	0	0	0	0	0	0	0	0	0	0	0	0	0	0	0	0	0	0	0	0	287	0.0255361	0	0	0	0	0	0	0	0	0	0	0	0	0	0	0	0	0	0	0	0	0	0
TATGCCACAGCCCGAGCCGCAGCCCCAGCCAACAACGACATCTTATGGGATGTCGGGGCTAAGGTGAGTATG	YATARAAAPANNDILWDVGAKVSM	0	0	0	0	0	0	0	0	0	0	0	0	0	0	0	0	0	0	0	0	0	0	0	0	0	0	0	0	236	0.0277484	0	0	0	0	0	0	0	0	0	0	0	0	0	0	0	0	0	0
TATGCCCAAGCAGCCCGAGCCCCAGCCAACAACGCCATCTTATGGGATGTCGGGGCTAAGGTGAGTATG	YAQAARAPANNAILWDVGAKVSM	0	0	0	0	0	0	0	0	0	0	0	0	0	0	0	0	0	0	0	0	0	0	0	0	0	0	0	0	207	0.0243386	0	0	0	0	0	0	0	0	0	0	0	0	0	0	0	0	0	0
TATGCCGCAGCCGCAGCCGCAGTCAACAACGACATCTTATGGGATGTCGGGGCTAAGGTGAGTATG	YAAAAAAVNNDILWDVGAKVSM	0	0	0	0	0	0	0	0	0	0	0	0	0	0	0	0	0	0	0	0	0	0	0	0	0	0	0	0	0	0	184	0.0169836	0	0	0	0	0	0	0	0	0	0	0	0	0	0	0	0
TATGCCACAGCCCGACCCCCAGCCGCAGCCAACAACGCCATCTTATGGGATGTCGGGGCTAAGGTGAGTATG	YATARPPAAANNAILWDVGAKVSM	0	0	0	0	0	0	0	0	0	0	0	0	0	0	0	0	0	0	0	0	0	0	0	0	0	0	0	0	180	0.021164	0	0	0	0	0	0	0	0	0	0	0	0	0	0	0	0	0	0
TATGCCCGAGCCCTACCCGCAGCCGCAGCCGCAGTCAACAACGACATCTTATGGGATGTCGGGGCTAAGGTGAGTATG	YARALPAAAAAVNNDILWDVGAKVSM	0	0	0	0	0	0	0	0	0	0	0	0	0	0	0	0	0	0	0	0	0	0	0	0	0	0	0	0	0	0	0	0	0	0	0	0	0	0	0	0	0	0	0	0	0	0	0	0
TATGCCCAAGCAGCCGCAGCCGCAGTCAACAACGCCATCTTATGGGATGTCGGGGCTAAGGTGAGTATG	YAQAAAAAVNNAILWDVGAKVSM	0	0	0	0	0	0	0	0	0	0	0	0	0	0	0	0	0	0	0	0	0	0	0	0	0	0	0	0	0	0	0	0	0	0	0	0	0	0	0	0	0	0	0	0	0	0	0	0
TATGCCCAAGCAGCCGGAGCCGCAGTGCCAGCCGCAGCCGACGACATCTTATGGGATGTCGGGGCTAAGGTGAGTATG	YAQAAGAAVPAAADDILWDVGAKVSM	0	0	0	0	0	0	0	0	0	0	0	0	0	0	0	0	0	0	0	0	0	0	0	0	0	0	0	0	0	0	0	0	0	0	0	0	0	0	0	0	0	0	0	0	0	0	0	0
TATGCCCGAGCCCAACCCCCAGCCGACATCTTATGGGATGTCGGGGCTAAGGTGAGTATG	YARAQPPADILWDVGAKVSM	0	0	0	0	0	0	0	0	0	0	0	0	0	0	0	0	0	0	0	0	0	0	0	0	0	0	0	0	0	0	0	0	0	0	0	0	0	0	0	0	0	0	0	0	0	0	0	0
TATGCCCAAGCAGCCGGAGCCGCAGCCGACGACATCTTATGGGATGTCGGGGCTAAGGTGAGTATG	YAQAAGAAADDILWDVGAKVSM	0	0	0	0	159	0.015312	0	0	0	0	0	0	0	0	0	0	0	0	0	0	0	0	0	0	0	0	0	0	0	0	0	0	0	0	0	0	0	0	0	0	0	0	0	0	0	0	0	0
TATGCCCGAGCCCTACCCGCAGCCGCAGTGCCAGCCGCAGCCGACGACATCTTATGGGATGTCGGGGCTAAGGTGAGTATG	YARALPAAAVPAAADDILWDVGAKVSM	0	0	0	0	0	0	0	0	0	0	0	0	0	0	0	0	0	0	0	0	0	0	0	0	0	0	0	0	0	0	0	0	0	0	0	0	0	0	0	0	0	0	0	0	0	0	0	0
TATGCCCAAGCAGCCGCAGCCCCAGTCAACAACGACATCTTATGGGATGTCGGGGCTAAGGTGAGTATG	YAQAAAAPVNNDILWDVGAKVSM	0	0	0	0	0	0	0	0	0	0	0	0	0	0	0	0	0	0	0	0	0	0	0	0	0	0	0	0	0	0	0	0	0	0	0	0	0	0	0	0	0	0	0	0	0	0	0	0
TATGCCCGAGCCCTACCCGCAGCCCTACCCGGAGCCGCAGTCAACAACGACATCTTATGGGATGTCGGGGCTAAGGTGAGTATG	YARALPAALPGAAVNNDILWDVGAKVSM	0	0	0	0	0	0	0	0	0	0	0	0	0	0	0	0	0	0	0	0	0	0	0	0	152	0.0135243	0	0	0	0	0	0	0	0	0	0	0	0	0	0	0	0	0	0	0	0	0	0
TATGCCCAAGCAGCCGGAGCCGCAGCCGGAGTCCCAGCCCTACCCGGAGCCGCAGTCAACAACGACATCTTATGGGATGTCGGGGCTAAGGTGAGTATG	YAQAAGAAAGVPALPGAAVNNDILWDVGAKVSM	0	0	0	0	0	0	0	0	0	0	0	0	0	0	0	0	0	0	0	0	0	0	0	0	0	0	0	0	0	0	0	0	0	0	0	0	0	0	0	0	0	0	0	0	0	0	0	0
TATGCCCGACCCCCAGCCCCAGCCAACAACGCCATCTTATGGGATGTCGGGGCTAAGGTGAGTATG	YARPPAPANNAILWDVGAKVSM	0	0	0	0	0	0	0	0	0	0	0	0	0	0	0	0	0	0	0	0	0	0	0	0	0	0	0	0	0	0	0	0	0	0	0	0	0	0	0	0	0	0	0	0	0	0	0	0
TATGCCCGAGCCCGAGCCGGAGCCGCAGCCGCAGCCGCAGTCAACAACGACATCTTATGGGATGTCGGGGCTAAGGTGAGTATG	YARARAGAAAAAAVNNDILWDVGAKVSM	0	0	0	0	0	0	0	0	0	0	0	0	0	0	0	0	0	0	0	0	0	0	0	0	0	0	0	0	0	0	0	0	0	0	0	0	0	0	0	0	0	0	0	0	0	0	0	0
TATGCCACAGCCCGAGCCCGACCCCCAGCCCCAGCCAACAACGCCATCTTATGGGATGTCGGGGCTAAGGTGAGTATG	YATARARPPAPANNAILWDVGAKVSM	0	0	0	0	0	0	0	0	0	0	0	0	0	0	0	0	0	0	0	0	0	0	0	0	0	0	0	0	0	0	0	0	0	0	0	0	0	0	0	0	0	0	0	0	0	0	0	0
TATGCCCGAGCCCTACCCGCAGCCGCAGCCGCAGCCGCAGTCAACAACGCCATCTTATGGGATGTCGGGGCTAAGGTGAGTATG	YARALPAAAAAAAVNNAILWDVGAKVSM	0	0	0	0	0	0	0	0	0	0	0	0	0	0	0	0	0	0	0	0	0	0	0	0	0	0	0	0	0	0	0	0	0	0	0	0	0	0	0	0	0	0	0	0	0	0	0	0
TATGCCACAGCCCAACTCCCAGCCCAACCCCCAGCCAATGACATCTTATGGGATGTCGGGGCTAAGGTGAGTATG	YATAQLPAQPPANDILWDVGAKVSM	0	0	0	0	0	0	0	0	0	0	0	0	0	0	0	0	0	0	0	0	0	0	0	0	0	0	0	0	0	0	0	0	0	0	0	0	0	0	0	0	0	0	0	0	0	0	0	0
TATGCCCGAGCCGCAGCCGCAGCCGCAGTCAACAACGACATCTTATGGGATGTCGGGGCTAAGGTGAGTATG	YARAAAAAAVNNDILWDVGAKVSM	0	0	0	0	0	0	0	0	0	0	0	0	0	0	0	0	0	0	0	0	0	0	0	0	0	0	0	0	0	0	0	0	0	0	0	0	0	0	0	0	0	0	0	0	0	0	0	0
TATGCCCAAGCAGCCGCAGTGCCAGCCGCAGTGCCAGCCGCAGTCAACAACGACATCTTATGGGATGTCGGGGCTAAGGTGAGTATG	YAQAAAVPAAVPAAVNNDILWDVGAKVSM	0	0	0	0	0	0	0	0	0	0	0	0	0	0	0	0	0	0	0	0	0	0	0	0	0	0	0	0	0	0	0	0	0	0	0	0	0	0	0	0	0	0	0	0	0	0	0	0
TATGCCCGAGCCCTACCCGCAGCCGCAGCCGCAGCCGCAGCCGACGACATCTTATGGGATGTCGGGGCTAAGGTGAGTATG	YARALPAAAAAAAADDILWDVGAKVSM	0	0	0	0	0	0	0	0	0	0	0	0	0	0	0	0	0	0	0	0	0	0	0	0	0	0	0	0	0	0	0	0	0	0	0	0	0	0	0	0	0	0	0	0	0	0	0	0
TATGCCCGAGCCCAACTCCCAGCCGCAGCCGCAGCCGCAGTCAACAACGACATCTTATGGGATGTCGGGGCTAAGGTGAGTATG	YARAQLPAAAAAAVNNDILWDVGAKVSM	0	0	0	0	0	0	0	0	0	0	0	0	0	0	0	0	0	0	0	0	0	0	0	0	0	0	0	0	0	0	0	0	0	0	0	0	0	0	0	0	0	0	0	0	0	0	0	0
TATGCCCGAGCCCTACCCGGAGCCGCAGTCAACAACGACATCTTATGGGATGTCGGGGCTAAGGTGAGTATG	YARALPGAAVNNDILWDVGAKVSM	0	0	0	0	0	0	0	0	0	0	0	0	0	0	0	0	0	0	0	0	0	0	0	0	0	0	0	0	0	0	0	0	0	0	0	0	0	0	0	0	0	0	0	0	0	0	0	0
V4 region
Nucleotide	Amino acid	Inoculum	Inoculum-F	3W-1	3W-1-F	3W-2	3W-2-F	3W-3	3W-3-F	3W-4	3W-4-F	3W-5	3W-5-F	3W-6	3W-6-F	3W-7	3W-7-F	3W-8	3W-8-F	3W-9	3W-9-F	3W-10	3W-10-F	3W-11	3W-11-F	3W-12	3W-12-F	4W-1	4W-1-F	4W-2	4W-2-F	4W-3	4W-3-F	4W-4	4W-4-F	4W-6	4W-6-F	4W-7	4W-7-F	4W-8	4W-8-F	4W-9	4W-9-F	4W-10	4W-10-F	4W-11	4W-11-F	4W-12	4W-12-F
CAGACGTGGGGCATAAGAAAGAGAATGCAGCGAACGTCAATGGCACCGTAGGCGCAGA	DVGHKKENAANVNGTVGA	11609	0.912227	9551	0.8883	10469	0.918978	14867	0.894525	6191	0.936328	10714	0.908043	11315	0.904766	11431	0.907006	15118	0.919475	14450	0.893354	10584	0.901149	10168	0.88088	12757	0.933826	7692	0.817602	9161	0.953675	11983	0.887498	6392	0.874897	13238	0.917013	14221	0.934916	13030	0.900733	14735	0.778189	12327	1	15129	1	10394	0.818425
CAGACGTGGGGCATAAGAAAAACGGAGCGAACGTCAATGGCACCGTAGGCGCAGA	DVGHKKNGANVNGTVGA	531	0.0417256	628	0.0584077	329	0.0288799	301	0.0181107	139	0.0210224	553	0.0468684	615	0.0491764	544	0.0431643	669	0.0406885	762	0.0471097	428	0.036441	549	0.0475613	505	0.0369665	626	0.0665391	220	0.0229024	967	0.071619	542	0.0741856	737	0.0510529	574	0.0377358	704	0.0486658	369	0.0194877	0	0	0	0	0	0
CAGACGTGGGGCGTAAGAAAGACGGAGCGCAGGGCACCGTAGGCGCAGA	DVGRKKDGAQGTVGA	458	0.0359893	573	0.0532924	594	0.0521419	1452	0.0873646	282	0.0426497	532	0.0450886	426	0.0340636	467	0.0370547	655	0.039837	752	0.0464915	464	0.0395062	657	0.0569176	250	0.0183003	774	0.0822704	225	0.0234229	189	0.0139979	372	0.0509171	461	0.0319341	416	0.0273486	559	0.0386423	0	0	0	0	0	0	0	0
CAGACGTGGGGCATAAGAAAAACGGAGCGAATGGCACCGTAGGCGCAGA	DVGHKKNGANGTVGA	128	0.0100581	0	0	0	0	0	0	0	0	0	0	150	0.0119942	161	0.0127747	0	0	211	0.0130448	269	0.0229034	169	0.0146409	0	0	209	0.0222151	0	0	182	0.0134795	0	0	0	0	0	0	173	0.0119591	0	0	0	0	0	0	633	0.0498425
CAGACGTGGGGCATAAGAAAAACGGAGCGCAGGGCACCGTAGGCGCAGA	DVGHKKNGAQGTVGA	0	0	0	0	0	0	0	0	0	0	0	0	0	0	0	0	0	0	0	0	0	0	0	0	0	0	0	0	0	0	0	0	0	0	0	0	0	0	0	0	3831	0.202324	0	0	0	0	0	0
CAGACGTGGGGCATAAGAAAGAGAATGCAGCGAACGTCAATGGCGACGTAGGCGCAGA	DVGHKKENAANVNGDVGA	0	0	0	0	0	0	0	0	0	0	0	0	0	0	0	0	0	0	0	0	0	0	0	0	0	0	0	0	0	0	0	0	0	0	0	0	0	0	0	0	0	0	0	0	0	0	1673	0.131732
CAGACGTGGGGCATAAGAAAAACGGAGCGAATGGCGACATAGGCGCAGA	DVGHKKNGANGDIGA	0	0	0	0	0	0	0	0	0	0	0	0	0	0	0	0	0	0	0	0	0	0	0	0	0	0	107	0.0113733	0	0	181	0.0134054	0	0	0	0	0	0	0	0	0	0	0	0	0	0	0	0
CAGACGTGGGGCATAAGAAAGACGGAGCGCAGGGCACCGTAGGCGCAGA	DVGHKKDGAQGTVGA	0	0	0	0	0	0	0	0	0	0	0	0	0	0	0	0	0	0	0	0	0	0	0	0	0	0	0	0	0	0	0	0	0	0	0	0	0	0	0	0	0	0	0	0	0	0	0	0
CAGACGTGGGGCATAAGAAAAACGCAGCTCCCGATGGCATAGGCGCAGA	DVGHKKNAAPDGIGA	0	0	0	0	0	0	0	0	0	0	0	0	0	0	0	0	0	0	0	0	0	0	0	0	0	0	0	0	0	0	0	0	0	0	0	0	0	0	0	0	0	0	0	0	0	0	0	0
CAGACGTGGGGCATAAGAAAAACGCAGCGAACGTCAATGGCACCGTAGGCGCAGA	DVGHKKNAANVNGTVGA	0	0	0	0	0	0	0	0	0	0	0	0	0	0	0	0	0	0	0	0	0	0	0	0	0	0	0	0	0	0	0	0	0	0	0	0	0	0	0	0	0	0	0	0	0	0	0	0
CAGACGTGGGGCATAAGAAAGAGAATGCAGCGAACGTCAATGGCACCGTAGGCACAGA	DVGHKKENAANVNGTVGT	0	0	0	0	0	0	0	0	0	0	0	0	0	0	0	0	0	0	0	0	0	0	0	0	0	0	0	0	0	0	0	0	0	0	0	0	0	0	0	0	0	0	0	0	0	0	0	0
CAGACGTGGGGCATAAGAAAGACGGAGCGAACGTCAATGGCACCGTAGGCGCAGA	DVGHKKDGANVNGTVGA	0	0	0	0	0	0	0	0	0	0	0	0	0	0	0	0	0	0	0	0	0	0	0	0	149	0.010907	0	0	0	0	0	0	0	0	0	0	0	0	0	0	0	0	0	0	0	0	0	0
V5 region
Nucleotide	Amino acid	Inoculum	Inoculum-F	3W-1	3W-1-F	3W-2	3W-2-F	3W-3	3W-3-F	3W-4	3W-4-F	3W-5	3W-5-F	3W-6	3W-6-F	3W-7	3W-7-F	3W-8	3W-8-F	3W-9	3W-9-F	3W-10	3W-10-F	3W-11	3W-11-F	3W-12	3W-12-F	4W-1	4W-1-F	4W-2	4W-2-F	4W-3	4W-3-F	4W-4	4W-4-F	4W-6	4W-6-F	4W-7	4W-7-F	4W-8	4W-8-F	4W-9	4W-9-F	4W-10	4W-10-F	4W-11	4W-11-F	4W-12	4W-12-F
TATTTCGCATCGCAGGCCAGCAATGTATTTCAGGGAGTATTTCTCAACATGGCCATGACCGCACACGACTGTGCTGCCTATATT	YFASQASNVFQGVFLNMAMTAHDCAAYI	4900	0.479405	4934	0.55903	3419	0.328624	7512	0.49594	2614	0.468627	4789	0.494017	5167	0.506519	4665	0.463027	6148	0.468848	6215	0.475444	4771	0.492414	4791	0.505753	5673	0.508652	4307	0.555312	3858	0.442583	5968	0.548328	3434	0.542925	5440	0.461957	5647	0.456102	5228	0.457633	7131	0.436521	0	0	0	0	4719	0.397859
TATTTCGCATCGAAGGCCAGCAATGTATTCGAGGGAGTATTTCTCAACATGGCCATGACCGCACACGACTGTGCTGCCTATATT	YFASKASNVFEGVFLNMAMTAHDCAAYI	1308	0.127972	901	0.102085	1592	0.153018	555	0.0366409	516	0.0925063	1450	0.149577	1356	0.132928	1484	0.147295	1915	0.146038	2061	0.157665	923	0.0952627	1144	0.120764	764	0.0685017	990	0.127643	1181	0.135482	474	0.0435502	711	0.112411	2047	0.173828	1852	0.149584	1932	0.169118	739	0.0452375	0	0	0	0	1642	0.138437
TATTTCGCATCGAAGGCCAGCAATGTATTTCAGGGAGTATTTCTCAACATGGCCATGACCGCACACGACTGTGCTGCCTATATT	YFASKASNVFQGVFLNMAMTAHDCAAYI	839	0.0820859	683	0.077385	679	0.0652634	1438	0.0949363	492	0.0882037	549	0.056633	754	0.0739143	874	0.0867494	1067	0.0813696	1007	0.0770349	821	0.0847353	753	0.0794891	755	0.0676948	551	0.0710418	469	0.0538029	601	0.0552187	571	0.0902767	1180	0.100204	991	0.080042	1001	0.0876225	372	0.0227718	11784	1	14354	1	0	0
TATTTCGCATCGCAGGCCAGCAATGTATTTCAGGGAGTATTTCTCACCAATAACATGCTGCAGCACGACTGTGCTGCCTATATT	YFASQASNVFQGVFLTNNMLQHDCAAYI	628	0.0614421	593	0.0671879	1044	0.100346	853	0.0563148	518	0.0928648	472	0.0486899	620	0.0607784	681	0.0675931	889	0.0677953	875	0.066937	579	0.0597585	656	0.0692494	634	0.0568457	582	0.0750387	299	0.0343008	756	0.0694598	265	0.0418972	665	0.0564708	679	0.0548421	662	0.0579482	425	0.0260162	0	0	0	0	1554	0.131018
TATTTCGCATCGAAGGCCAGCAATGTGTTTAAAGACGTCTTTCTCACCAATGCCATGGACATGCAGACGCACGACTGTGCTGCCTATATT	YFASKASNVFKDVFLTNAMDMQTHDCAAYI	324	0.0316994	185	0.0209608	192	0.0184544	0	0	131	0.0234851	0	0	271	0.026566	333	0.0330521	419	0.031953	338	0.0258568	224	0.023119	299	0.0315634	0	0	155	0.0199845	0	0	245	0.0225101	101	0.0159684	243	0.0206352	353	0.0285114	373	0.0326506	0	0	0	0	0	0	0	0
TATTTCGCATCGCAGGCCAGCAATGTATTCGAGGGAGTATTTCTCAACATGGCCATGACCGCACACGACTGTGCTGCCTATATT	YFASQASNVFEGVFLNMAMTAHDCAAYI	327	0.031993	317	0.0359166	177	0.0170127	605	0.0399419	216	0.0387236	173	0.0178461	332	0.0325458	305	0.030273	449	0.0342408	346	0.0264688	420	0.0433481	254	0.026813	366	0.0328163	361	0.0465446	168	0.0192727	0	0	148	0.0233992	407	0.0345618	346	0.027946	389	0.0340511	317	0.019405	0	0	0	0	1357	0.114409
TATTTCGCATCGAAGGCCAGCAATGTGTTTAAAGACGTCTTTCTCACCAATGCCATGACCGCACACGACTGTGCTGCCTATATT	YFASKASNVFKDVFLTNAMTAHDCAAYI	344	0.0336562	323	0.0365964	278	0.0267205	340	0.0224467	110	0.0197203	287	0.0296059	302	0.0296049	304	0.0301737	353	0.0269199	376	0.0287638	180	0.0185778	182	0.0192125	0	0	173	0.0223053	242	0.0277618	699	0.0642227	114	0.0180237	326	0.0276834	417	0.0336806	445	0.0389531	307	0.0187929	0	0	0	0	0	0
TATTTCGCATCGCAGGCCAGCAATGTATTTCAGGGTGTCTTTCTCACCACACCCATGCAGAAGGACGACTGTGCTGCCTATATT	YFASQASNVFQGVFLTTPMQKDDCAAYI	302	0.029547	311	0.0352368	573	0.055075	0	0	248	0.0444604	181	0.0186713	346	0.0339182	313	0.031067	447	0.0340883	404	0.0309058	179	0.0184746	293	0.03093	188	0.0168565	177	0.022821	556	0.0637834	304	0.0279309	151	0.0238735	327	0.0277683	448	0.0361845	324	0.0283613	3349	0.205007	0	0	0	0	0	0
TATTTCGCATCGCAGGCTAGTAATGTATTTCAGGGAGTATTTCTCAACATGGCCATGACCGCACACGACTGTGCTGCCTATATT	YFASQASNVFQGVFLNMAMTAHDCAAYI	374	0.0365913	299	0.0338772	666	0.0640138	775	0.0511652	226	0.0405163	394	0.0406437	387	0.0379375	304	0.0301737	458	0.0349272	478	0.0365667	460	0.0474765	427	0.0450755	289	0.0259123	196	0.0252708	106	0.0121601	474	0.0435502	251	0.0396838	341	0.0289572	485	0.0391729	361	0.0316001	0	0	0	0	0	0	698	0.0588483
TATTTCGCATCGCAGGCCAGCAATGTATTTCAGGGTGTCTTTCTCACCACACCCATGACCGCACACGACTGTGCTGCCTATATT	YFASQASNVFQGVFLTTPMTAHDCAAYI	234	0.022894	280	0.0317245	170	0.0163399	563	0.0371691	89	0.0159555	479	0.049412	274	0.0268601	262	0.026005	334	0.0254709	329	0.0251683	110	0.0113531	225	0.0237517	238	0.0213395	154	0.0198556	0	0	267	0.0245314	142	0.0224506	226	0.0191916	364	0.0293999	317	0.0277486	236	0.0144466	0	0	0	0	1311	0.11053
TATTTCGCATCGAAGGCCAGCAATGTGTTTAAAGACGTCTTTCTCAACATGGCCATGACCGCACACGACTGTGCTGCCTATATT	YFASKASNVFKDVFLNMAMTAHDCAAYI	146	0.0142843	0	0	142	0.0136486	272	0.0179574	0	0	0	0	131	0.0128419	143	0.0141935	165	0.0125829	149	0.0113984	114	0.0117659	0	0	134	0.0120147	0	0	195	0.0223701	155	0.0142411	77	0.0121739	136	0.0115489	190	0.0153461	0	0	0	0	0	0	0	0	0	0
TATTTCGCATCGAAGGCCAGCAATGTATTTCAGGGAGTATTTCTCACCAATAACATGCTGCAGCACGACTGTGCTGCCTATATT	YFASKASNVFQGVFLTNNMLQHDCAAYI	168	0.0164367	0	0	194	0.0186467	171	0.0112894	122	0.0218716	123	0.0126883	142	0.0139202	210	0.0208437	261	0.0199039	210	0.0160649	147	0.0151718	163	0.0172068	515	0.0461759	0	0	292	0.0334978	0	0	0	0	301	0.0255605	250	0.0201922	217	0.0189951	0	0	0	0	0	0	0	0
TATTTCGCATCGAAGGCCAGCAATGTATTCGAGGGAGTATTTCTCGCTAGAAACATGGCCATGACCGCACACGACTGTGCTGCCTATATT	YFASKASNVFEGVFLARNMAMTAHDCAAYI	212	0.0207416	0	0	210	0.0201845	381	0.0251535	135	0.0242022	0	0	119	0.0116655	197	0.0195533	208	0.0158621	284	0.0217258	114	0.0117659	164	0.0173124	346	0.031023	0	0	0	0	0	0	93	0.0147036	137	0.0116338	222	0.0179307	175	0.0153186	0	0	0	0	0	0	0	0
TATTTCGCATCGCAGGCCAGCAATGTGTTTAAAGACGTCTTTCTCAACATGGCCATGACCGCACACGACTGTGCTGCCTATATT	YFASQASNVFKDVFLNMAMTAHDCAAYI	115	0.0112513	0	0	148	0.0142253	0	0	0	0	231	0.0238292	0	0	0	0	0	0	0	0	0	0	0	0	0	0	0	0	0	0	168	0.0154355	0	0	0	0	137	0.0110653	0	0	0	0	0	0	0	0	0	0
TATTTCGCATCGCAGGCCAGCAATGTATTCGGGGGAGTATTTCTCAACATGGCCATGCGAGAGCACGACTGTGCTGCCTATATT	YFASQASNVFGGVFLNMAMREHDCAAYI	0	0	0	0	0	0	0	0	0	0	0	0	0	0	0	0	0	0	0	0	0	0	0	0	0	0	0	0	0	0	0	0	0	0	0	0	0	0	0	0	3460	0.211802	0	0	0	0	0	0
TATTTCGCATCGCAGGCCAGCAATGTATTTCAGGGAGTATTTCTCACCAATGCCATGACCGCACACGACTGTGCTGCCTATATT	YFASQASNVFQGVFLTNAMTAHDCAAYI	0	0	0	0	0	0	0	0	0	0	0	0	0	0	0	0	0	0	0	0	0	0	0	0	0	0	0	0	0	0	0	0	0	0	0	0	0	0	0	0	0	0	0	0	0	0	0	0
TATTTCGCATCGCAGGCCAGCAATGTATTCGGGGGAGTATTTCTCGCTAGAAACATAGCCATGACCGCACACGACTGTGCTGCCTATATT	YFASQASNVFGGVFLARNIAMTAHDCAAYI	0	0	0	0	0	0	0	0	0	0	0	0	0	0	0	0	0	0	0	0	0	0	0	0	0	0	0	0	0	0	0	0	0	0	0	0	0	0	0	0	0	0	0	0	0	0	0	0
TATTTCGCATCGCAGGCCAGCAATGTATTTCAGGGTGTCTTTCTCACCACACCCATGCTGCAGCACGACTGTGCTGCCTATATT	YFASQASNVFQGVFLTTPMLQHDCAAYI	0	0	0	0	0	0	0	0	0	0	0	0	0	0	0	0	0	0	0	0	0	0	0	0	0	0	0	0	0	0	0	0	68	0.010751	0	0	0	0	0	0	0	0	0	0	0	0	0	0
TATTTCGCATCGCAGGCTAGTAATGTATTCGAGGGAGTATTTCTCGCTAGAAACATAGCCATGACCGCACACGACTGTGCTGCCTATATT	YFASQASNVFEGVFLARNIAMTAHDCAAYI	0	0	0	0	0	0	0	0	0	0	0	0	0	0	0	0	0	0	0	0	0	0	0	0	0	0	0	0	0	0	0	0	0	0	0	0	0	0	0	0	0	0	0	0	0	0	0	0
TATTTCGCATCGAAGGCCAGCAATGTATTCGAGGGAGTATTTCTCGCTAGAAACATAGCCATGCGAGAGCACGACTGTGCTGCCTATATT	YFASKASNVFEGVFLARNIAMREHDCAAYI	0	0	0	0	125	0.0120146	0	0	0	0	126	0.0129977	0	0	0	0	0	0	0	0	116	0.0119723	0	0	0	0	0	0	0	0	0	0	0	0	0	0	0	0	0	0	0	0	0	0	0	0	0	0
TATTTCGCATCGCAGGCTAGTAATGTATTTCAGGGTGTCTTTCTCACCAATGCCATGACCGCACACGACTGTGCTGCCTATATT	YFASQASNVFQGVFLTNAMTAHDCAAYI	0	0	0	0	0	0	0	0	0	0	0	0	0	0	0	0	0	0	0	0	0	0	0	0	0	0	0	0	0	0	0	0	0	0	0	0	0	0	0	0	0	0	0	0	0	0	0	0
TATTTCGCATCGAAGGCCAGCAATGTATTTCAGGGAGTATTTCTCAACATGGACATGCAGACGCACGACTGTGCTGCCTATATT	YFASKASNVFQGVFLNMDMQTHDCAAYI	0	0	0	0	0	0	0	0	0	0	0	0	0	0	0	0	0	0	0	0	0	0	0	0	0	0	0	0	0	0	0	0	0	0	0	0	0	0	0	0	0	0	0	0	0	0	0	0
TATTTCGCATCGCAGGCCAGCAATGTATTTCAGGGTGTCTTTCTCAACATGGCCATGACCGCACACGACTGTGCTGCCTATATT	YFASQASNVFQGVFLNMAMTAHDCAAYI	0	0	0	0	153	0.0147059	0	0	81	0.0145213	0	0	0	0	0	0	0	0	0	0	163	0.0168232	122	0.0128787	224	0.0200843	0	0	0	0	0	0	127	0.0200791	0	0	0	0	0	0	0	0	0	0	0	0	0	0
TATTTCGCATCGCAGGCCAGCAATGTGTTTAAAGACGTCTTTCTCACCAATGCCATGGACATGCAGACGCACGACTGTGCTGCCTATATT	YFASQASNVFKDVFLTNAMDMQTHDCAAYI	0	0	0	0	0	0	0	0	0	0	0	0	0	0	0	0	0	0	0	0	0	0	0	0	0	0	0	0	0	0	0	0	0	0	0	0	0	0	0	0	0	0	0	0	0	0	580	0.0488998
TATTTCGCATCGCAGGCCAGCAATGTGTTTAAAGACGTCTTTCTCACCAATGCCATGACCGCACACGACTGTGCTGCCTATATT	YFASQASNVFKDVFLTNAMTAHDCAAYI	0	0	0	0	0	0	0	0	0	0	0	0	0	0	0	0	0	0	0	0	133	0.0137269	0	0	258	0.0231328	0	0	0	0	0	0	0	0	0	0	0	0	0	0	0	0	0	0	0	0	0	0
TATTTCGCATCGCAGGCCAGCAATGTATTCGAGGGAGTATTTCTCACCAATGCCATGACCGCACACGACTGTGCTGCCTATATT	YFASQASNVFEGVFLTNAMTAHDCAAYI	0	0	0	0	0	0	0	0	0	0	0	0	0	0	0	0	0	0	0	0	0	0	0	0	0	0	0	0	0	0	0	0	0	0	0	0	0	0	0	0	0	0	0	0	0	0	0	0
TATTTCGCATCGAAGGCCAGCAATGTATTCGGGGGAGTATTTCTCACCAATAACATGCTGCAGCACGACTGTGCTGCCTATATT	YFASKASNVFGGVFLTNNMLQHDCAAYI	0	0	0	0	0	0	380	0.0250875	0	0	0	0	0	0	0	0	0	0	0	0	112	0.0115595	0	0	0	0	0	0	0	0	0	0	0	0	0	0	0	0	0	0	0	0	0	0	0	0	0	0
TATTTCGCATCGCAGGCTAGTAATGTATTTCAGGGTGTCTTTCTCACCGATACCACACCCATGCAGACGCACGACTGTGCTGCCTATATT	YFASQASNVFQGVFLTDTTPMQTHDCAAYI	0	0	0	0	0	0	0	0	0	0	0	0	0	0	0	0	0	0	0	0	0	0	0	0	0	0	0	0	0	0	0	0	0	0	0	0	0	0	0	0	0	0	0	0	0	0	0	0
TATTTCGCATCGCAGGCTAGTAATGTATTTCAGGGTGTCTTTCTCAACATGGCCATGACCGCACACGACTGTGCTGCCTATATT	YFASQASNVFQGVFLNMAMTAHDCAAYI	0	0	0	0	0	0	0	0	80	0.0143421	0	0	0	0	0	0	0	0	0	0	0	0	0	0	0	0	0	0	208	0.0238614	190	0.0174568	72	0.0113834	0	0	0	0	0	0	0	0	0	0	0	0	0	0
TATTTCGCATCGCAGGCTAGTAATGTATTTCAGGGAGTATTTCTCACCAATAACATGCTGCAGCACGACTGTGCTGCCTATATT	YFASQASNVFQGVFLTNNMLQHDCAAYI	0	0	0	0	0	0	0	0	0	0	0	0	0	0	0	0	0	0	0	0	0	0	0	0	0	0	0	0	159	0.0182402	142	0.0130467	0	0	0	0	0	0	0	0	0	0	0	0	0	0	0	0
TATTTCGCATCGAAGGCCAGCAATGTATTCGAGGGAGTATTTCTCGCTAGAAACATAGCCATGACCGCACACGACTGTGCTGCCTATATT	YFASKASNVFEGVFLARNIAMTAHDCAAYI	0	0	0	0	152	0.0146098	0	0	0	0	0	0	0	0	0	0	0	0	0	0	0	0	0	0	0	0	0	0	300	0.0344155	0	0	0	0	0	0	0	0	0	0	0	0	0	0	0	0	0	0
TATTTCGCATCGAAGGCCAGCAATGTATTTCAGGGTGTCTTTCTCACCACACCCATGCAGAAGGACGACTGTGCTGCCTATATT	YFASKASNVFQGVFLTTPMQKDDCAAYI	0	0	0	0	0	0	0	0	0	0	139	0.0143388	0	0	0	0	0	0	0	0	0	0	0	0	0	0	0	0	0	0	142	0.0130467	0	0	0	0	0	0	0	0	0	0	0	0	0	0	0	0
TATTTCGCATCGAAGGCCAGCAATGTATTTCAGGGTGTCTTTCTCACCACACCCATGCTGCAGCACGACTGTGCTGCCTATATT	YFASKASNVFQGVFLTTPMLQHDCAAYI	0	0	0	0	0	0	0	0	0	0	0	0	0	0	0	0	0	0	0	0	0	0	0	0	0	0	0	0	0	0	155	0.0142411	0	0	0	0	0	0	0	0	0	0	0	0	0	0	0	0
TATTTCGCATCGAAGGCCAGCAATGTGTTTAAAGACGTCTTTCTCACCAATAACATGACCGCACACGACTGTGCTGCCTATATT	YFASKASNVFKDVFLTNNMTAHDCAAYI	0	0	0	0	0	0	0	0	0	0	0	0	0	0	0	0	0	0	0	0	0	0	0	0	0	0	0	0	0	0	0	0	0	0	0	0	0	0	0	0	0	0	0	0	0	0	0	0
TATTTCGCATCGAAGGCCAGCAATGTATTCGAGGGAGTATTTCTCACCAATAACATGCTGCAGCACGACTGTGCTGCCTATATT	YFASKASNVFEGVFLTNNMLQHDCAAYI	0	0	0	0	0	0	0	0	0	0	0	0	0	0	0	0	0	0	0	0	0	0	0	0	217	0.0194566	0	0	0	0	0	0	0	0	0	0	0	0	0	0	0	0	0	0	0	0	0	0
TATTTCGCATCGCAGGCCAGCAATGTATTTCAGGGAGTATTTCTCAACATAGCCATGACCGCACACGACTGTGCTGCCTATATT	YFASQASNVFQGVFLNIAMTAHDCAAYI	0	0	0	0	0	0	0	0	0	0	0	0	0	0	0	0	0	0	0	0	0	0	0	0	0	0	0	0	0	0	0	0	0	0	0	0	0	0	0	0	0	0	0	0	0	0	0	0
TATTTCGCATCGCAGGCCAGCAATGTATTTCAGGGAGTATTTCTCACCAATAACATGCAGACGCACGACTGTGCTGCCTATATT	YFASQASNVFQGVFLTNNMQTHDCAAYI	0	0	0	0	0	0	0	0	0	0	0	0	0	0	0	0	0	0	0	0	0	0	0	0	0	0	0	0	0	0	0	0	0	0	0	0	0	0	0	0	0	0	0	0	0	0	0	0
TATTTCGCATCGAAGGCCAGCAATGTGTTTAAAGACGTCTTTCTCGCTAGAAACATGGCCATGACCGCACACGACTGTGCTGCCTATATT	YFASKASNVFKDVFLARNMAMTAHDCAAYI	0	0	0	0	0	0	0	0	0	0	0	0	0	0	0	0	0	0	0	0	0	0	0	0	0	0	0	0	0	0	0	0	0	0	0	0	0	0	0	0	0	0	0	0	0	0	0	0
TATTTCGCATCGCAGGCTAGTAATGTATTCGAGGGAGTATTTCTCAACATGGCCATGACCGCACACGACTGTGCTGCCTATATT	YFASQASNVFEGVFLNMAMTAHDCAAYI	0	0	0	0	0	0	0	0	0	0	0	0	0	0	0	0	0	0	0	0	0	0	0	0	0	0	0	0	0	0	0	0	0	0	0	0	0	0	0	0	0	0	0	0	0	0	0	0
TATTTCGCATCGCAGGCTAGTAATGTATTTCAGGGTGTCTTTCTCACCACACCCATGCAGAAGGACGACTGTGCTGCCTATATT	YFASQASNVFQGVFLTTPMQKDDCAAYI	0	0	0	0	111	0.010669	0	0	0	0	0	0	0	0	0	0	0	0	0	0	0	0	0	0	0	0	0	0	0	0	0	0	0	0	0	0	0	0	0	0	0	0	0	0	0	0	0	0
TATTTCGCATCGCAGGCCAGCAATGTATTCGAGGGAGTATTTCTCACCAATAACATGCTGCAGCACGACTGTGCTGCCTATATT	YFASQASNVFEGVFLTNNMLQHDCAAYI	0	0	0	0	0	0	0	0	0	0	117	0.0120693	0	0	0	0	0	0	0	0	0	0	0	0	0	0	0	0	208	0.0238614	0	0	0	0	0	0	0	0	0	0	0	0	0	0	0	0	0	0
TATTTCGCATCGAAGGCCAGCAATGTATTCGAGGGAGTATTTCTCACCAATAACATGCAGACGCACGACTGTGCTGCCTATATT	YFASKASNVFEGVFLTNNMQTHDCAAYI	0	0	0	0	0	0	324	0.0213904	0	0	184	0.0189808	0	0	0	0	0	0	0	0	0	0	0	0	0	0	0	0	0	0	0	0	0	0	0	0	0	0	0	0	0	0	0	0	0	0	0	0
TATTTCGCATCGCAGGCTAGTAATGTATTTCAGGGTGTCTTTCTCACCGATACCACACCCATGACCGCACACGACTGTGCTGCCTATATT	YFASQASNVFQGVFLTDTTPMTAHDCAAYI	0	0	0	0	0	0	0	0	0	0	0	0	0	0	0	0	0	0	0	0	0	0	0	0	0	0	0	0	0	0	0	0	0	0	0	0	0	0	0	0	0	0	0	0	0	0	0	0
TATTTCGCATCGAAGGCCAGCAATGTATTCGGGGGAGTATTTCTCAACATGGCCATGACCGCACACGACTGTGCTGCCTATATT	YFASKASNVFGGVFLNMAMTAHDCAAYI	0	0	0	0	0	0	0	0	0	0	0	0	0	0	0	0	0	0	0	0	0	0	0	0	0	0	0	0	0	0	0	0	0	0	0	0	0	0	0	0	0	0	0	0	0	0	0	0
TATTTCGCATCGAAGGCCAGCAATGTATTCGAGGGAGTATTTCTCACCAATAACATGACCGCACACGACTGTGCTGCCTATATT	YFASKASNVFEGVFLTNNMTAHDCAAYI	0	0	0	0	0	0	0	0	0	0	0	0	0	0	0	0	0	0	0	0	0	0	0	0	0	0	0	0	0	0	0	0	0	0	0	0	0	0	0	0	0	0	0	0	0	0	0	0
TATTTCGCATCGAAGGCCAGCAATGTGTTTAAAGACGTCTTTCTCACCAATGCCATGGACATGCTGCAGCACGACTGTGCTGCCTATATT	YFASKASNVFKDVFLTNAMDMLQHDCAAYI	0	0	0	0	0	0	0	0	0	0	0	0	0	0	0	0	0	0	0	0	0	0	0	0	0	0	0	0	0	0	0	0	0	0	0	0	0	0	0	0	0	0	0	0	0	0	0	0
TATTTCGCATCGAAGGCCAGCAATGTATTTCAGGGAGTATTTCTCACCAATGCCATGACCGCACACGACTGTGCTGCCTATATT	YFASKASNVFQGVFLTNAMTAHDCAAYI	0	0	0	0	0	0	395	0.0260778	0	0	0	0	0	0	0	0	0	0	0	0	0	0	0	0	0	0	0	0	0	0	0	0	0	0	0	0	0	0	0	0	0	0	0	0	0	0	0	0
TATTTCGCATCGCAGGCCAGCAATGTATTTCAGGGTGTCTTTCTCACCACACCCATGCAGACGCACGACTGTGCTGCCTATATT	YFASQASNVFQGVFLTTPMQTHDCAAYI	0	0	0	0	0	0	0	0	0	0	0	0	0	0	0	0	0	0	0	0	0	0	0	0	0	0	0	0	0	0	0	0	0	0	0	0	0	0	0	0	0	0	0	0	0	0	0	0
TATTTCGCATCGCAGGCTAGTAATGTATTTCAGGGTGTCTTTCTCACCACACCCATGCTGCAGCACGACTGTGCTGCCTATATT	YFASQASNVFQGVFLTTPMLQHDCAAYI	0	0	0	0	0	0	212	0.0139962	0	0	0	0	0	0	0	0	0	0	0	0	0	0	0	0	0	0	0	0	0	0	0	0	0	0	0	0	0	0	0	0	0	0	0	0	0	0	0	0
TATTTCGCATCGCAGGCTAGTAATGTATTTCAGGGTGTCTTTCTCACCACACCCATGACCGCACACGACTGTGCTGCCTATATT	YFASQASNVFQGVFLTTPMTAHDCAAYI	0	0	0	0	183	0.0175894	0	0	0	0	0	0	0	0	0	0	0	0	0	0	0	0	0	0	0	0	0	0	0	0	0	0	0	0	0	0	0	0	0	0	0	0	0	0	0	0	0	0
TATTTCGCATCGAAGGCCAGCAATGTATTCGGGGGAGTATTTCTCACCAATAACATGCTGCAACACGACTGTGCTGCCTATATT	YFASKASNVFGGVFLTNNMLQHDCAAYI	0	0	0	0	0	0	0	0	0	0	0	0	0	0	0	0	0	0	0	0	0	0	0	0	0	0	0	0	0	0	0	0	0	0	0	0	0	0	0	0	0	0	0	0	0	0	0	0
TATTTCGCATCGCAGGCCAGCAATGTGTTTAAAGACGTCTTTCTCACCAATAACATGCTGCAGCACGACTGTGCTGCCTATATT	YFASQASNVFKDVFLTNNMLQHDCAAYI	0	0	0	0	0	0	0	0	0	0	0	0	0	0	0	0	0	0	0	0	0	0	0	0	307	0.0275262	0	0	0	0	0	0	0	0	0	0	0	0	0	0	0	0	0	0	0	0	0	0
TATTTCGCATCGAAGGCCAGCAATGTATTCGAGGGTGTCTTTCTCACCACACCCATGCAGAAGGACGACTGTGCTGCCTATATT	YFASKASNVFEGVFLTTPMQKDDCAAYI	0	0	0	0	0	0	0	0	0	0	0	0	0	0	0	0	0	0	0	0	0	0	0	0	0	0	0	0	0	0	0	0	0	0	0	0	0	0	0	0	0	0	0	0	0	0	0	0
TATTTCGCATCGCAGGCCAGCAATGTATTCGAGGGAGTATTTCTCGCTAGAAACATGGCCATGACCGCACACGACTGTGCTGCCTATATT	YFASQASNVFEGVFLARNMAMTAHDCAAYI	0	0	0	0	0	0	0	0	0	0	0	0	0	0	0	0	0	0	0	0	123	0.0126948	0	0	0	0	0	0	0	0	144	0.0132304	0	0	0	0	0	0	0	0	0	0	0	0	0	0	0	0
TATTTCGCATCGCAGGCTAGTAATGTATTTCAGGGAGTCTTTCTCACCAATGCCATGACCGCACACGACTGTGCTGCCTATATT	YFASQASNVFQGVFLTNAMTAHDCAAYI	0	0	0	0	0	0	0	0	0	0	0	0	0	0	0	0	0	0	0	0	0	0	0	0	245	0.0219672	0	0	0	0	0	0	0	0	0	0	0	0	0	0	0	0	0	0	0	0	0	0
TATTTCGCATCGCAGGCCAGCAATGTATTTCAGGGAGTATTTCTCACCACACCCATGCAGAAGGACGACTGTGCTGCCTATATT	YFASQASNVFQGVFLTTPMQKDDCAAYI	0	0	0	0	0	0	0	0	0	0	0	0	0	0	0	0	0	0	0	0	0	0	0	0	0	0	0	0	0	0	0	0	0	0	0	0	0	0	0	0	0	0	0	0	0	0	0	0
TATTTCGCATCGCAGGCTAGTAATGTATTTCAGGGTGTCTTTCTCACCAATAACATGCTGCAGCACGACTGTGCTGCCTATATT	YFASQASNVFQGVFLTNNMLQHDCAAYI	0	0	0	0	0	0	0	0	0	0	0	0	0	0	0	0	0	0	0	0	0	0	0	0	0	0	0	0	0	0	0	0	0	0	0	0	0	0	0	0	0	0	0	0	0	0	0	0
TATTTCGCATCGCAGGCTAGTAATGTATTTCAGGGTGTCTTTCTCACCGATACCACACCCATGCTGCAGCACGACTGTGCTGCCTATATT	YFASQASNVFQGVFLTDTTPMLQHDCAAYI	0	0	0	0	0	0	0	0	0	0	0	0	0	0	0	0	0	0	0	0	0	0	0	0	0	0	0	0	0	0	0	0	0	0	0	0	0	0	0	0	0	0	0	0	0	0	0	0
TATTTCGCATCGCAGGCCAGCAATGTATTCGAGGGAGTATTTCTCGCTAGAAACATAGCCATGCTGCAACACGACTGTGCTGCCTATATT	YFASQASNVFEGVFLARNIAMLQHDCAAYI	0	0	0	0	0	0	204	0.013468	0	0	0	0	0	0	0	0	0	0	0	0	0	0	0	0	0	0	0	0	0	0	0	0	0	0	0	0	0	0	0	0	0	0	0	0	0	0	0	0
TACTTCGCATCGAAGGCCAGCAATGTATTCGAGGGAGTATTTCTCAACATGGCCATGACCGCACACGACTGTGCTGCCTATATT	YFASKASNVFEGVFLNMAMTAHDCAAYI	0	0	0	0	0	0	0	0	0	0	0	0	0	0	0	0	0	0	0	0	0	0	0	0	0	0	0	0	0	0	0	0	0	0	0	0	0	0	0	0	0	0	0	0	0	0	0	0
TATTTCGCATCGAAGGCCAGCAATGTATTTCAGGGTGTCTTTCTCACCACACCCATGACCGCACACGACTGTGCTGCCTATATT	YFASKASNVFQGVFLTTPMTAHDCAAYI	0	0	0	0	196	0.0188389	0	0	0	0	0	0	0	0	0	0	0	0	0	0	0	0	0	0	0	0	0	0	0	0	0	0	0	0	0	0	0	0	0	0	0	0	0	0	0	0	0	0
TATTTCGCATCGCAGGCCAGCAATGTATTTCAGGGAGTATTTCTCAACATGGCCATGACTGCACACGACTGTGCTGCCTATATT	YFASQASNVFQGVFLNMAMTAHDCAAYI	0	0	0	0	0	0	0	0	0	0	0	0	0	0	0	0	0	0	0	0	0	0	0	0	0	0	0	0	0	0	0	0	0	0	0	0	0	0	0	0	0	0	0	0	0	0	0	0
TATTTCGCATCGCAGGCCAGCAATGTATTCGAGGGTGTCTTTCTCACCACACCCATGACCGCACACGACTGTGCTGCCTATATT	YFASQASNVFEGVFLTTPMTAHDCAAYI	0	0	0	0	0	0	0	0	0	0	0	0	0	0	0	0	0	0	0	0	0	0	0	0	0	0	0	0	0	0	0	0	0	0	0	0	0	0	0	0	0	0	0	0	0	0	0	0
TATTTCGCATCGAAGGCCAGCAATGTGTTTAAAGACGTCTTTCTCACCAATGCCATGGACATGCAGAAGGACGACTGTGCTGCCTATATT	YFASKASNVFKDVFLTNAMDMQKDDCAAYI	0	0	0	0	0	0	0	0	0	0	0	0	0	0	0	0	0	0	0	0	0	0	0	0	0	0	0	0	173	0.0198463	0	0	0	0	0	0	0	0	0	0	0	0	0	0	0	0	0	0
TATTTCGCATCGAAGGCCAGCAATGTGTTTAAAGACGTCTTTCTCACCAATAACATGCTGCAACACGACTGTGCTGCCTATATT	YFASKASNVFKDVFLTNNMLQHDCAAYI	0	0	0	0	0	0	0	0	0	0	0	0	0	0	0	0	0	0	0	0	0	0	0	0	0	0	0	0	0	0	0	0	0	0	0	0	0	0	0	0	0	0	0	0	0	0	0	0
TATTTCGCATCGCAGGCCAGCAATGTATTCGAGGGAGTATTTCTCGCTAGAAACATAGCCATGCGAGAGCACGACTGTGCTGCCTATATT	YFASQASNVFEGVFLARNIAMREHDCAAYI	0	0	0	0	0	0	167	0.0110253	0	0	0	0	0	0	0	0	0	0	0	0	0	0	0	0	0	0	0	0	0	0	0	0	0	0	0	0	0	0	0	0	0	0	0	0	0	0	0	0
TATTTCGCATCGAAGGCTAGTAATGTATTTCAGGGTGTCTTTCTCAACATGGCCATGACCGCACACGACTGTGCTGCCTATATT	YFASKASNVFQGVFLNMAMTAHDCAAYI	0	0	0	0	0	0	0	0	0	0	0	0	0	0	0	0	0	0	0	0	0	0	0	0	0	0	0	0	0	0	0	0	0	0	0	0	0	0	0	0	0	0	0	0	0	0	0	0
TATTTCGCATCGAAGGCCAGCAATGTATTCGAGGGAGTATTTCTCACCACACCCATGCAGACGCACGACTGTGCTGCCTATATT	YFASKASNVFEGVFLTTPMQTHDCAAYI	0	0	0	0	0	0	0	0	0	0	0	0	0	0	0	0	0	0	0	0	0	0	0	0	0	0	0	0	0	0	0	0	0	0	0	0	0	0	0	0	0	0	0	0	0	0	0	0
TATTTCGCATCGCAGGCTAGTAATGTATTTCAGGGAGTATTTCTCACCAATAACATGCTGCAACACGACTGTGCTGCCTATATT	YFASQASNVFQGVFLTNNMLQHDCAAYI	0	0	0	0	0	0	0	0	0	0	0	0	0	0	0	0	0	0	0	0	0	0	0	0	0	0	0	0	0	0	0	0	0	0	0	0	0	0	0	0	0	0	0	0	0	0	0	0
TATTTCGCATCGCAGGCCAGCAATGTATTTCAGGGAGTATTTCTCGCTAGAAACATGGCCATGACCGCACACGACTGTGCTGCCTATATT	YFASQASNVFQGVFLARNMAMTAHDCAAYI	0	0	0	0	0	0	0	0	0	0	0	0	0	0	0	0	0	0	0	0	0	0	0	0	0	0	0	0	153	0.0175519	0	0	0	0	0	0	0	0	0	0	0	0	0	0	0	0	0	0
TATTTCGCATCGCAGGCCAGCAATGTATTTCAGGGAGTATTTCTCACCAATAACATGCTGCAACACGACTGTGCTGCCTATATT	YFASQASNVFQGVFLTNNMLQHDCAAYI	0	0	0	0	0	0	0	0	0	0	0	0	0	0	0	0	0	0	0	0	0	0	0	0	0	0	0	0	150	0.0172078	0	0	0	0	0	0	0	0	0	0	0	0	0	0	0	0	0	0
TATTTCGCATCGAAGGCCAGCAATGTATTCGAGGGAGTATTTCTCACCAATGCCATGACCGCACACGACTGTGCTGCCTATATT	YFASKASNVFEGVFLTNAMTAHDCAAYI	0	0	0	0	0	0	0	0	0	0	0	0	0	0	0	0	0	0	0	0	0	0	0	0	0	0	0	0	0	0	0	0	0	0	0	0	0	0	0	0	0	0	0	0	0	0	0	0
TATTTCGCATCGCAGGCCAGCAATGTATTTCAGGGAGTATTTCTCAACATATCCATGACCGCACACGACTGTGCTGCCTATATT	YFASQASNVFQGVFLNISMTAHDCAAYI	0	0	0	0	0	0	0	0	0	0	0	0	0	0	0	0	0	0	0	0	0	0	0	0	0	0	0	0	0	0	0	0	0	0	0	0	0	0	0	0	0	0	0	0	0	0	0	0
TATTTCGCATCGCAGGCCAGCAATGTATTCGAGGGAGTATTTCTCGCTAGAAACATAGCCATGACCGCACACGACTGTGCTGCCTATATT	YFASQASNVFEGVFLARNIAMTAHDCAAYI	0	0	0	0	0	0	0	0	0	0	0	0	0	0	0	0	0	0	0	0	0	0	0	0	0	0	0	0	0	0	0	0	0	0	0	0	0	0	0	0	0	0	0	0	0	0	0	0
TATTTCGCATCGCAGGCCAGCAATGTATTCGAGGGAGTATTTCTCACCACACCCATGACCGCACACGACTGTGCTGCCTATATT	YFASQASNVFEGVFLTTPMTAHDCAAYI	0	0	0	0	0	0	0	0	0	0	0	0	0	0	0	0	0	0	0	0	0	0	0	0	0	0	0	0	0	0	0	0	0	0	0	0	0	0	0	0	0	0	0	0	0	0	0	0
TATTTCGCATCGCAGGCCAGCAATGTATTTCAGGGAGTATTTCTCACCACACCCATGCTGCAGCACGACTGTGCTGCCTATATT	YFASQASNVFQGVFLTTPMLQHDCAAYI	0	0	0	0	0	0	0	0	0	0	0	0	0	0	0	0	0	0	0	0	0	0	0	0	0	0	110	0.0141826	0	0	0	0	0	0	0	0	0	0	0	0	0	0	0	0	0	0	0	0
V6 region
Nucleotide	Amino acid	Inoculum	Inoculum-F	3W-1	3W-1-F	3W-2	3W-2-F	3W-3	3W-3-F	3W-4	3W-4-F	3W-5	3W-5-F	3W-6	3W-6-F	3W-7	3W-7-F	3W-8	3W-8-F	3W-9	3W-9-F	3W-10	3W-10-F	3W-11	3W-11-F	3W-12	3W-12-F	4W-1	4W-1-F	4W-2	4W-2-F	4W-3	4W-3-F	4W-4	4W-4-F	4W-6	4W-6-F	4W-7	4W-7-F	4W-8	4W-8-F	4W-9	4W-9-F	4W-10	4W-10-F	4W-11	4W-11-F	4W-12	4W-12-F
CCCGTCCATTGGAACGCCTTCACCCACGCCCAAGCCCCAGCCGCAGCCGACATCCACTTCCCG	PVHWNAFTHAQAPAAADIHFP	577	0.142293	351	0.0821245	323	0.0606573	421	0.121081	742	0.147427	630	0.115406	553	0.125312	411	0.130311	543	0.107567	665	0.118877	598	0.123477	534	0.123583	532	0.0842572	578	0.14053	535	0.0668249	570	0.104167	637	0.119985	362	0.0883789	655	0.124738	223	0.0566134	356	0.0577266	0	0	0	0	1394	0.175434
CCTGTCCATTACAAAGTCCTAAAAGCCCACGCCCGAGCCCCAGCCGACATCCACTTCCCG	PVHYKVLKAHARAPADIHFP	477	0.117633	699	0.163547	709	0.133146	213	0.0612597	820	0.162925	388	0.0710753	619	0.140267	417	0.132213	537	0.106379	708	0.126564	558	0.115218	487	0.112705	445	0.0704783	730	0.177486	732	0.0914314	172	0.0314327	296	0.0557544	528	0.128906	548	0.104361	518	0.131505	184	0.0298362	0	0	0	0	1333	0.167757
CCCGTCCATTGGAAAGCCCTGGCCCGAGCCCGACCCCCAGCCGCAGCCGACATCCACTTCCCG	PVHWKALARARPPAAADIHFP	432	0.106535	343	0.0802527	189	0.035493	398	0.114466	293	0.0582158	371	0.0679612	381	0.0863358	337	0.106848	515	0.102021	562	0.100465	340	0.0702044	391	0.0904883	302	0.0478302	361	0.0877705	230	0.0287285	256	0.0467836	139	0.026182	380	0.0927734	495	0.0942678	491	0.124651	206	0.0334036	0	0	0	0	899	0.113139
CCTGTCCATTACAAAGTCCTAAAAGCCCACGCCCGAGCCCGAGCCGGAGCCGCAGCCGACATCCACTTCCCG	PVHYKVLKAHARARAGAAADIHFP	230	0.0567201	110	0.025737	82	0.0153991	124	0.0356629	273	0.054242	188	0.0344385	200	0.0453206	193	0.0611921	248	0.0491284	314	0.0561316	105	0.0216808	228	0.0527656	452	0.0715869	80	0.0194505	171	0.021359	0	0	261	0.0491618	314	0.0766602	248	0.0472291	162	0.0411272	101	0.0163775	0	0	0	0	0	0
CCCGTCCATTGGAAAGCCCTGGCCCGAGCCCGACCCCCAGCCCCAGCCGACATCCACTTCCCG	PVHWKALARARPPAPADIHFP	248	0.0611591	182	0.0425831	156	0.0292958	61	0.0175439	121	0.0240413	270	0.0494596	239	0.0541582	233	0.0738744	340	0.0673534	419	0.0749017	166	0.0342763	335	0.0775283	176	0.0278746	185	0.0449793	0	0	275	0.0502558	0	0	228	0.0556641	384	0.0731289	234	0.0594059	121	0.0196206	0	0	0	0	0	0
CCCGTCCATTGGAACGCCTTCACCCACGCCCGAGCCCGAGCCGCAGCCGACATCCACTTCCCG	PVHWNAFTHARARAAADIHFP	203	0.0500617	315	0.0737015	296	0.0555869	180	0.0517688	397	0.0788794	178	0.0326067	267	0.0605031	226	0.071655	282	0.0558637	318	0.0568466	312	0.0644229	188	0.0435084	230	0.036427	269	0.0654024	0	0	153	0.0279605	212	0.0399322	218	0.0532227	307	0.0584651	172	0.0436659	106	0.0171883	0	0	0	0	0	0
CCCGTCCATTGGAACGCCTTCACCCAAGCCCGAGCCCTGCCCGGAGCCCCAGTCCCAGCCATCCACTTCCCG	PVHWNAFTQARALPGAPVPAIHFP	135	0.0332922	129	0.0301825	73	0.0137089	0	0	95	0.0188754	113	0.0206998	124	0.0280988	125	0.0396322	188	0.0372425	149	0.0266357	126	0.0260169	177	0.0409627	0	0	104	0.0252857	0	0	0	0	140	0.0263703	140	0.0341797	168	0.0319939	115	0.0291952	81	0.0131344	0	0	0	0	0	0
CCCGTCCATTGGAACGCCTTCACCCACGCCCAAGCCCGAGCCCTGGCAGCCGACATCCACTTCCCG	PVHWNAFTHAQARALAADIHFP	156	0.038471	135	0.0315863	60	0.0112676	0	0	116	0.0230479	0	0	138	0.0312712	74	0.0234623	158	0.0312995	170	0.0303897	95	0.0196159	126	0.0291599	0	0	0	0	134	0.0167374	0	0	140	0.0263703	111	0.0270996	113	0.0215197	111	0.0281797	0	0	0	0	0	0	0	0
CCCGTCCATTGGAACGCCTTCACCCACGCCCGAGCCCCAGCCGACATCCACTTCCCG	PVHWNAFTHARAPADIHFP	108	0.0266338	149	0.034862	172	0.0323005	0	0	138	0.027419	145	0.0265616	108	0.0244731	92	0.0291693	114	0.0225832	91	0.0162674	113	0.0233326	67	0.0155057	278	0.0440291	294	0.0714807	145	0.0181114	247	0.0451389	157	0.0295724	111	0.0270996	128	0.0243763	104	0.0264026	103	0.0167018	0	0	0	0	0	0
CCCGTCCATTGGAACGCCTTCACCCACGCCCAAGCAGCCGGAGCCGCAGCCGACATCCACTTCCCG	PVHWNAFTHAQAAGAAADIHFP	140	0.0345253	144	0.0336921	201	0.0377465	0	0	143	0.0284125	72	0.0131892	163	0.0369363	125	0.0396322	147	0.0291204	154	0.0275295	127	0.0262234	148	0.0342513	370	0.0585999	79	0.0192074	398	0.0497127	293	0.0535453	83	0.0156338	110	0.0268555	179	0.0340887	90	0.0228484	113	0.0183233	0	0	7515	1	0	0
CCCGTCCATTGGAACGCCTTCACCCAAGCCCCAGCCGCAGCCGACATCCACTTCCCG	PVHWNAFTQAPAAADIHFP	125	0.0308261	114	0.0266729	207	0.0388732	64	0.0184067	92	0.0182794	213	0.0390181	162	0.0367097	126	0.0399493	146	0.0289223	271	0.0484448	86	0.0177576	105	0.0242999	362	0.0573329	144	0.0350109	0	0	121	0.0221126	289	0.0544359	105	0.0256348	155	0.0295182	155	0.0393501	0	0	0	0	0	0	0	0
CCCGTCCATTGGAACGCCTTCACCCACGCCCCAGCCCAACCCCCAGCCGACATCCACTTCCCG	PVHWNAFTHAPAQPPADIHFP	88	0.0217016	108	0.0252691	0	0	77	0.0221455	107	0.0212597	143	0.0261953	67	0.0151824	83	0.0263158	105	0.0208003	122	0.0218091	94	0.0194095	121	0.0280028	137	0.0216978	78	0.0189643	365	0.0455908	0	0	77	0.0145037	94	0.0229492	120	0.0228528	146	0.0370652	0	0	0	0	0	0	0	0
CCCGTCCATTGGAAAGCCCTGGCCCGAGCCCGACCCCCAGCCGACATCCACTTCCCG	PVHWKALARARPPADIHFP	74	0.0182491	92	0.0215255	199	0.0373709	0	0	110	0.0218558	0	0	93	0.0210741	55	0.0174382	102	0.020206	83	0.0148373	61	0.0125955	0	0	131	0.0207475	93	0.0226112	0	0	78	0.0142544	110	0.0207195	66	0.0161133	115	0.0219006	99	0.0251333	0	0	0	0	0	0	0	0
CCCGTCCATTGGAACGCCTTCACCCACGCCCACGCCCGAGCCCCAGCCGACATCCACTTCCCG	PVHWNAFTHAHARAPADIHFP	96	0.0236745	166	0.0388395	133	0.0249765	63	0.0181191	76	0.0151003	0	0	86	0.0194879	66	0.0209258	125	0.0247623	181	0.0323561	234	0.0483172	58	0.0134228	232	0.0367437	129	0.031364	0	0	134	0.0244883	136	0.0256169	80	0.0195312	118	0.0224719	62	0.01574	0	0	0	0	0	0	0	0
CCCGTCCATTGGAACGCCTTCACCCACGCCCAAGCCCTACCCGCAGCCGACATCCACTTCCCG	PVHWNAFTHAQALPAADIHFP	0	0	57	0.0133365	0	0	0	0	0	0	0	0	81	0.0183549	0	0	60	0.0118859	0	0	0	0	0	0	0	0	107	0.0260151	0	0	174	0.0317982	73	0.0137502	0	0	0	0	0	0	0	0	0	0	0	0	0	0
CCCGTCCATTGGAAAGCCCTGGCCCGAGCCCGAGCCGGAGCCGCAGCCGACATCCACTTCCCG	PVHWKALARARAGAAADIHFP	65	0.0160296	92	0.0215255	243	0.0456338	0	0	0	0	0	0	64	0.0145026	121	0.038364	114	0.0225832	144	0.0257419	128	0.0264299	77	0.0178199	0	0	0	0	0	0	172	0.0314327	98	0.0184592	156	0.0380859	123	0.0234241	123	0.0312262	80	0.0129723	0	0	0	0	0	0
CCCGTCCATTACAAAGTCCTAAAAGCCCACGCCCGAGCCCCAGCCGACATCCACTTCCCG	PVHYKVLKAHARAPADIHFP	126	0.0310727	176	0.0411792	76	0.0142723	122	0.0350877	61	0.01212	199	0.0364536	133	0.0301382	114	0.0361446	122	0.024168	141	0.0252056	117	0.0241586	77	0.0178199	77	0.0121951	50	0.0121566	0	0	111	0.0202851	0	0	91	0.0222168	122	0.0232337	138	0.0350343	1376	0.223123	0	0	0	0	0	0
CCCGTCCACTACACGGTCCTGACCGGACCCCAAGCCCCAGCCGCAGCCGACATCCACTTCCCG	PVHYTVLTGPQAPAAADIHFP	83	0.0204686	104	0.0243332	0	0	58	0.016681	89	0.0176833	0	0	113	0.0256062	70	0.022194	125	0.0247623	119	0.0212728	0	0	143	0.0330942	93	0.0147292	0	0	275	0.0343492	0	0	62	0.0116783	65	0.0158691	156	0.0297086	104	0.0264026	0	0	0	0	0	0	0	0
CCCGTCCATTGGAAAGCCCTGGCCCCAGCCCAACCCCCAGCCGACATCCACTTCCCG	PVHWKALAPAQPPADIHFP	64	0.015783	0	0	57	0.0107042	0	0	65	0.0129148	96	0.0175856	90	0.0203943	69	0.021877	89	0.0176307	81	0.0144798	89	0.018377	85	0.0196714	149	0.0235984	146	0.0354972	0	0	72	0.0131579	149	0.0280655	58	0.0141602	58	0.0110455	60	0.0152323	0	0	0	0	0	0	0	0
CCCGTCCATTGGAACGCCTTCACCCAAGCCCGAGCCCTGCCCGGAGCCCCAGTCCCAGCCATCTACTTCCCG	PVHWNAFTQARALPGAPVPAIYFP	64	0.015783	0	0	0	0	0	0	121	0.0240413	0	0	67	0.0151824	55	0.0174382	69	0.0136688	75	0.0134072	78	0.0161057	57	0.0131914	0	0	0	0	229	0.0286035	0	0	0	0	109	0.0266113	62	0.0118073	70	0.017771	0	0	0	0	0	0	0	0
CCCGTCCATTGGAAAGCCCTGGCCCGAGCCGGAGCCGCAGCCGACATCCACTTCCCG	PVHWKALARAGAAADIHFP	0	0	0	0	69	0.0129577	0	0	0	0	66	0.0120901	0	0	0	0	0	0	68	0.0121559	73	0.0150733	0	0	0	0	0	0	0	0	0	0	83	0.0156338	59	0.0144043	0	0	54	0.0137091	0	0	0	0	0	0	0	0
CCCGTCCATTGGAACGCCTTCACCCACGCCCAAGCCCAACCCCCAGCCGACATCCACTTCCCG	PVHWNAFTHAQAQPPADIHFP	65	0.0160296	53	0.0124006	95	0.0178404	0	0	0	0	133	0.0243634	68	0.015409	0	0	82	0.0162441	0	0	0	0	94	0.0217542	122	0.0193221	54	0.0131291	0	0	73	0.0133406	0	0	50	0.012207	58	0.0110455	54	0.0137091	0	0	0	0	0	0	0	0
CCTGTCCATTACAAAGTCCTAAAAGCCCTACCCCGAGCCGACATCCACTTCCCG	PVHYKVLKALPRADIHFP	0	0	0	0	0	0	0	0	0	0	0	0	0	0	0	0	0	0	0	0	0	0	0	0	0	0	0	0	0	0	0	0	0	0	0	0	0	0	0	0	2460	0.398897	0	0	0	0	0	0
CCTGTCCATTACAAAGTCCTAAAAGCCCAAGCCCGAGCCCCAGCCGACATCCACTTCCCG	PVHYKVLKAQARAPADIHFP	0	0	146	0.03416	300	0.056338	0	0	96	0.0190741	87	0.015937	77	0.0174484	55	0.0174382	84	0.0166403	129	0.0230604	0	0	137	0.0317056	0	0	137	0.033309	91	0.0113665	0	0	271	0.0510454	86	0.0209961	97	0.0184727	82	0.0208175	409	0.0663207	0	0	0	0	0	0
CCTGTCCATTACAAAGTCCTAAAAGCCCACGCCCAAGCCCGAGCCGGAGCCGCAGCCGACATCTACTTCCCG	PVHYKVLKAHAQARAGAAADIYFP	0	0	0	0	0	0	0	0	0	0	0	0	0	0	0	0	0	0	0	0	0	0	0	0	0	0	0	0	0	0	0	0	0	0	0	0	0	0	0	0	0	0	0	0	0	0	0	0
CCTGTCCATTGGAAAGCCCTGGCCCGAGCCCGAGCCGGAGCCGCAGCCGACATCCACTTCCCG	PVHWKALARARAGAAADIHFP	0	0	0	0	0	0	0	0	0	0	0	0	0	0	0	0	0	0	0	0	0	0	0	0	0	0	0	0	0	0	0	0	0	0	0	0	0	0	0	0	0	0	9811	1	0	0	0	0
CCTGTCCATTACAAAGTCCTAAAAGCCCACGCCCGACCCCCAGCCCCAGCCGACATCCACTTCCCG	PVHYKVLKAHARPPAPADIHFP	0	0	0	0	0	0	0	0	0	0	0	0	0	0	0	0	0	0	0	0	0	0	0	0	0	0	0	0	0	0	0	0	0	0	0	0	0	0	0	0	0	0	0	0	0	0	0	0
CCCGTCCATTGGAACGCCTTCACCCACGCCCGAGCCGTACCCCCAGCCCGAGCCGACATCAACTTCCCG	PVHWNAFTHARAVPPARADINFP	0	0	0	0	0	0	0	0	0	0	0	0	0	0	0	0	0	0	0	0	0	0	0	0	0	0	0	0	0	0	0	0	0	0	0	0	0	0	0	0	0	0	0	0	0	0	0	0
CCCGTCCATTGGAACGCCTTCACCCACGCCCAAGCCCCAGCCCGAGTTGACATCCACTTCCCG	PVHWNAFTHAQAPARVDIHFP	0	0	0	0	101	0.0189671	0	0	0	0	93	0.0170361	0	0	0	0	0	0	0	0	0	0	0	0	0	0	0	0	0	0	0	0	0	0	0	0	0	0	0	0	0	0	0	0	0	0	0	0
CCCGTCCATTGGAACGCCTTCACCCACGCCCGAGCCCAACCCCCAGCCGACATCCACTTCCCG	PVHWNAFTHARAQPPADIHFP	0	0	0	0	0	0	0	0	0	0	0	0	0	0	0	0	0	0	0	0	0	0	0	0	0	0	0	0	0	0	0	0	0	0	0	0	0	0	0	0	0	0	0	0	0	0	0	0
CCTGTCCATTACAAAGTCCTAAAAGCCCACGCCCGAGCCCGAGCCCGAGCCGGAGCCGACATCCACTTCCCG	PVHYKVLKAHARARARAGADIHFP	0	0	0	0	0	0	0	0	0	0	0	0	0	0	0	0	0	0	0	0	0	0	0	0	0	0	0	0	0	0	0	0	0	0	0	0	0	0	0	0	104	0.016864	0	0	0	0	0	0
CCCGTCCATTGGAACGCCTTCACCCACGCCCGAGCCCGAGCCCCAGCCGACATCCACTTCCCG	PVHWNAFTHARARAPADIHFP	0	0	0	0	0	0	66	0.0189819	0	0	0	0	0	0	0	0	0	0	0	0	0	0	0	0	0	0	0	0	0	0	0	0	0	0	0	0	0	0	0	0	0	0	0	0	0	0	0	0
CCCGTCCATTGGAACGCCTTCACCCACGCCCTACCCCCAGCCGCAGCCGACATCCACTTCCCG	PVHWNAFTHALPPAAADIHFP	0	0	0	0	0	0	0	0	0	0	0	0	0	0	0	0	0	0	0	0	0	0	0	0	0	0	0	0	0	0	94	0.0171784	0	0	62	0.0151367	0	0	69	0.0175171	78	0.012648	0	0	0	0	0	0
CCTGTCCATTACAAAGTCCTAAAAGCCCACGCCCGAGCCGCAGCCGACATCCACTTCCCG	PVHYKVLKAHARAAADIHFP	71	0.0175092	0	0	0	0	68	0.0195571	83	0.0164912	0	0	78	0.0176751	53	0.0168041	102	0.020206	76	0.013586	57	0.0117696	109	0.0252256	313	0.0495724	0	0	0	0	181	0.0330775	58	0.0109248	94	0.0229492	65	0.0123786	83	0.0210713	0	0	0	0	0	0	0	0
CCCGTCCACTACACGGTCCTGACCGGACCCCAAGCCCCAGCCGCAGCCAACATCCACTTCCCG	PVHYTVLTGPQAPAAANIHFP	55	0.0135635	0	0	0	0	0	0	0	0	0	0	0	0	0	0	75	0.0148574	66	0.0117984	0	0	0	0	0	0	0	0	125	0.0156133	0	0	0	0	0	0	80	0.0152352	0	0	0	0	0	0	0	0	0	0
CCCGTCCATTGGAACGCCTTCACCCACGCCCAACCCCCAGCCGCAGCCGACATCCACTTCCCG	PVHWNAFTHAQPPAAADIHFP	0	0	0	0	91	0.0170892	0	0	0	0	0	0	0	0	0	0	0	0	0	0	0	0	0	0	0	0	0	0	0	0	0	0	0	0	0	0	0	0	0	0	289	0.0468623	0	0	0	0	0	0
CCTGTCCATTGGAAAGCCCTGGCCCGAGCCCTACCCGCAGCCGCAGCCGACATCCACTTCCCG	PVHWKALARALPAAAADIHFP	0	0	0	0	0	0	0	0	0	0	0	0	0	0	0	0	0	0	0	0	0	0	0	0	0	0	0	0	0	0	0	0	0	0	0	0	0	0	0	0	0	0	0	0	0	0	0	0
CCCGTCCATTACAAAGTCCTAAAAGCCCACGCCCGAGCCGGAGCCGACATCCACTTCCCG	PVHYKVLKAHARAGADIHFP	0	0	0	0	0	0	0	0	0	0	0	0	0	0	0	0	0	0	0	0	0	0	0	0	0	0	0	0	0	0	0	0	0	0	0	0	0	0	0	0	0	0	0	0	0	0	0	0
CCCGTCCATTGGAAAGCCCTGGCCCACGCCCGAGCCCAACCCCCAGCCGACATCCACTTCCCG	PVHWKALAHARAQPPADIHFP	0	0	0	0	0	0	0	0	0	0	0	0	0	0	0	0	0	0	0	0	0	0	0	0	0	0	0	0	0	0	0	0	0	0	0	0	0	0	0	0	0	0	0	0	0	0	0	0
CCTGTCCATTACAAAGTCCTAAAAGCCCACGCCCGAGCCGGAGCCGACATCAACTTCCCG	PVHYKVLKAHARAGADINFP	68	0.0167694	0	0	0	0	0	0	0	0	131	0.0239971	91	0.0206209	0	0	82	0.0162441	99	0.0176975	0	0	63	0.01458	92	0.0145708	95	0.0230975	0	0	0	0	0	0	83	0.0202637	80	0.0152352	65	0.0165017	0	0	0	0	0	0	1211	0.152404
CCCGTCCATTGGAAAGCCCTGGCCCGAGCCCTGCCCGGAGCCCCAGTCCCAGCCATCCACTTCCCG	PVHWKALARALPGAPVPAIHFP	55	0.0135635	0	0	0	0	75	0.0215703	0	0	146	0.0267448	0	0	0	0	56	0.0110935	0	0	82	0.0169317	60	0.0138857	0	0	0	0	0	0	71	0.0129751	80	0.0150688	0	0	60	0.0114264	0	0	0	0	0	0	0	0	495	0.0622955
CCCGTCCATTGGAACGCCTTCACCCACGCCCAACTCCCAGCCGCAGCCGACATCCACTTCCCG	PVHWNAFTHAQLPAAADIHFP	57	0.0140567	66	0.0154422	0	0	0	0	0	0	110	0.0201502	59	0.0133696	54	0.0171211	79	0.0156498	65	0.0116196	56	0.0115631	0	0	0	0	0	0	0	0	205	0.0374635	105	0.0197777	62	0.0151367	113	0.0215197	67	0.0170094	0	0	0	0	0	0	0	0
CCCGTCCACTACACGGTCCTGACCGGACCCCAAGCACCCGGAGCCGCAGCCGACATCCACTTCCCG	PVHYTVLTGPQAPGAAADIHFP	0	0	0	0	0	0	0	0	0	0	0	0	0	0	0	0	0	0	0	0	0	0	0	0	0	0	0	0	0	0	0	0	0	0	0	0	0	0	0	0	0	0	0	0	0	0	0	0
CCCGTCCATTGGAACGCCTTCACCCAAGCCCGAGCCCTGGCAGCCGACATCCACTTCCCG	PVHWNAFTQARALAADIHFP	0	0	119	0.0278428	85	0.0159624	0	0	0	0	0	0	0	0	0	0	53	0.0104992	63	0.0112621	0	0	0	0	0	0	0	0	0	0	0	0	65	0.0122434	0	0	80	0.0152352	61	0.0154862	0	0	0	0	0	0	0	0
CCCGTCCATTGGAACGCCTTCACCCACGCCCGACCCCCAGCCGCAGCCGACATCCACTTCCCG	PVHWNAFTHARPPAAADIHFP	53	0.0130703	0	0	0	0	65	0.0186943	0	0	86	0.0157538	58	0.013143	0	0	0	0	0	0	0	0	0	0	74	0.01172	0	0	0	0	67	0.0122442	0	0	0	0	0	0	0	0	0	0	0	0	0	0	0	0
CCTGTCCATTACAAAGTCCTAAAAGCCCAAGCCCGAGCCCGAGCCGGAGCCGCAGCCGACATCCACTTCCCG	PVHYKVLKAQARARAGAAADIHFP	0	0	0	0	0	0	0	0	0	0	0	0	0	0	0	0	0	0	0	0	0	0	0	0	0	0	0	0	0	0	0	0	0	0	0	0	0	0	0	0	0	0	0	0	0	0	0	0
CCCGTCTATTACTTCGCAGCCCGAGCCCAACTCCCAGCCGCAGCCGACATCCACTTCCCG	PVYYFAARAQLPAAADIHFP	81	0.0199753	64	0.0149743	0	0	0	0	0	0	0	0	0	0	0	0	75	0.0148574	68	0.0121559	53	0.0109436	0	0	92	0.0145708	0	0	0	0	76	0.0138889	0	0	0	0	75	0.014283	0	0	0	0	0	0	0	0	0	0
CCCGTCCACGCCCAAGCCCTGGCCCGAGCCGTACCCCCAGCCCCAGCCGCAGCCGACATCCACTTCCCG	PVHAQALARAVPPAPAAADIHFP	0	0	0	0	0	0	0	0	0	0	0	0	0	0	0	0	0	0	0	0	0	0	0	0	0	0	0	0	0	0	0	0	0	0	0	0	0	0	0	0	0	0	0	0	0	0	0	0
CCCGTCCATTGGAACGCCTTCACCCACGCCCAACCCCCAGCCGACATCCACTTCCCG	PVHWNAFTHAQPPADIHFP	0	0	50	0.0116986	0	0	0	0	0	0	0	0	0	0	0	0	0	0	0	0	0	0	71	0.0164314	0	0	93	0.0226112	143	0.0178616	0	0	0	0	0	0	73	0.0139021	55	0.0139629	0	0	0	0	0	0	0	0
CCCGTCCATTGGAACGCCTTCACCCACGCCCAAGCAGCCGCAGCCGACATCCACTTCCCG	PVHWNAFTHAQAAAADIHFP	0	0	0	0	0	0	0	0	0	0	0	0	0	0	0	0	0	0	0	0	0	0	0	0	0	0	0	0	0	0	0	0	0	0	0	0	0	0	0	0	0	0	0	0	0	0	0	0
CCTGTCCATTACAAAGTCCTAAAAGCCCACGCCGGACCCCAAGCCGCAGCCGCAGCCGACATCCACTTCCCG	PVHYKVLKAHAGPQAAAAADIHFP	0	0	0	0	0	0	0	0	0	0	0	0	0	0	0	0	0	0	0	0	0	0	0	0	0	0	0	0	0	0	0	0	0	0	0	0	0	0	0	0	0	0	0	0	0	0	0	0
CCCGTCCATTGGAAAGCCCTGGCCCGAGCCCAACCCCCAGCCGACATCCACTTCCCG	PVHWKALARAQPPADIHFP	0	0	0	0	75	0.0140845	0	0	0	0	155	0.0283935	0	0	0	0	0	0	65	0.0116196	0	0	0	0	82	0.012987	0	0	202	0.0252311	0	0	174	0.0327745	57	0.013916	0	0	51	0.0129474	0	0	0	0	0	0	0	0
CCCGTCCACTACACGGTCCTGACCGGACCCCAAGCCCCAGCCGCAGCCAACATCAACTTCCCG	PVHYTVLTGPQAPAAANINFP	0	0	0	0	0	0	0	0	0	0	0	0	0	0	0	0	0	0	0	0	0	0	0	0	211	0.0334178	0	0	0	0	0	0	0	0	0	0	0	0	0	0	0	0	0	0	0	0	1034	0.130128
CCTGTCCATTACAAAGTCCTAAAAGCCCACGCCCAACCCCCAGCCGACATCCACTTCCCG	PVHYKVLKAHAQPPADIHFP	0	0	0	0	0	0	0	0	0	0	0	0	53	0.01201	0	0	62	0.0122821	0	0	0	0	0	0	0	0	0	0	0	0	0	0	0	0	0	0	0	0	0	0	0	0	0	0	0	0	0	0
CCCGTCCATTGGAACGCCTTCACCCAAGCCCAACCCCCAGCCGACATCCACTTCCCG	PVHWNAFTQAQPPADIHFP	0	0	0	0	0	0	0	0	0	0	0	0	0	0	0	0	0	0	65	0.0116196	0	0	0	0	0	0	0	0	180	0.0224831	206	0.0376462	73	0.0137502	0	0	0	0	0	0	0	0	0	0	0	0	0	0
CCTGTCCATTGGAAAGCCCTGGCCCGAGCCCGAGCCCAACCCGCAGCCGACATCCACTTCCCG	PVHWKALARARAQPAADIHFP	0	0	0	0	0	0	0	0	0	0	0	0	0	0	0	0	0	0	0	0	0	0	0	0	0	0	0	0	0	0	0	0	0	0	0	0	0	0	0	0	0	0	0	0	0	0	1072	0.134911
CCCGTCCATTGGAACGCCTTCACCCACGCCCGAGCCCGAGCCGGAGCCGCAGCCGACATCCACTTCCCG	PVHWNAFTHARARAGAAADIHFP	0	0	0	0	0	0	0	0	0	0	0	0	0	0	0	0	0	0	0	0	0	0	0	0	0	0	0	0	0	0	0	0	0	0	0	0	0	0	0	0	0	0	0	0	0	0	0	0
CCCGTCCATTGGAACGCCTTCACCCACGCCCAAGCCCCAGCCAATGACATCCACTTCCCG	PVHWNAFTHAQAPANDIHFP	0	0	0	0	0	0	0	0	0	0	0	0	0	0	0	0	0	0	0	0	0	0	0	0	0	0	0	0	0	0	64	0.0116959	102	0.0192127	0	0	0	0	0	0	0	0	0	0	0	0	0	0
CCTGTCCATTACAAAGTCCTAAAAGCCCACGCCCGAGCCGGAGCCGCAGCCGACATCCACTTCCCG	PVHYKVLKAHARAGAAADIHFP	0	0	0	0	0	0	0	0	0	0	0	0	0	0	0	0	0	0	0	0	0	0	0	0	0	0	0	0	0	0	0	0	0	0	0	0	0	0	0	0	0	0	0	0	0	0	0	0
CCTGTCCATTACAAAGTCCTAAAAGCCCGAGCCCTGCCCGGAGCCCCAGTCCCAGCCGACATCCACTTCCCG	PVHYKVLKARALPGAPVPADIHFP	0	0	0	0	0	0	0	0	0	0	0	0	0	0	0	0	0	0	0	0	0	0	0	0	0	0	0	0	0	0	0	0	0	0	0	0	0	0	0	0	0	0	0	0	0	0	0	0
CCCGTCCATTGGAACGCCTTCACCCAAGCCCGAGCCCTGCCCGGAGCCCCAGCCGACATCCACTTCCCG	PVHWNAFTQARALPGAPADIHFP	0	0	0	0	0	0	0	0	0	0	0	0	0	0	0	0	0	0	0	0	0	0	0	0	0	0	0	0	326	0.0407195	0	0	0	0	0	0	0	0	0	0	0	0	0	0	0	0	0	0
CCCGTCCATTACAAAGTCCTAAAAGCCCACGCCCGAGCCCCAGTCCCAGCCATCCACTTCCCG	PVHYKVLKAHARAPVPAIHFP	0	0	0	0	0	0	0	0	57	0.0113253	0	0	0	0	0	0	0	0	0	0	0	0	0	0	0	0	0	0	623	0.0778166	0	0	0	0	0	0	0	0	0	0	0	0	0	0	0	0	0	0
CCCGTCCACGCCCAAGCCCGAGCCCTGGCAGCCGGAGCCGCAGCCGACATCCACTTCCCG	PVHAQARALAAGAAADIHFP	0	0	0	0	0	0	0	0	0	0	0	0	0	0	0	0	0	0	0	0	0	0	0	0	0	0	0	0	0	0	0	0	0	0	0	0	0	0	0	0	0	0	0	0	0	0	0	0
CCCGTCCATTGGAAAGCCCTGGCCCGAGCCCGAGCCGGAGCCGACATCCACTTCCCG	PVHWKALARARAGADIHFP	0	0	0	0	0	0	0	0	0	0	0	0	0	0	0	0	0	0	0	0	0	0	0	0	0	0	0	0	0	0	0	0	0	0	0	0	0	0	0	0	0	0	0	0	0	0	0	0
CCCGTCCATTGGAAAGCCCTGGCCCGAGCCCAACTCCCAGCCGCAGCCGACATCCACTTCCCG	PVHWKALARAQLPAAADIHFP	0	0	0	0	0	0	0	0	0	0	0	0	0	0	0	0	0	0	0	0	0	0	0	0	0	0	0	0	0	0	0	0	0	0	0	0	0	0	0	0	0	0	0	0	0	0	0	0
CCCGTCCATTGGAAAGCCCTGGCCCGAGCCCGAGCCGCAGCCGACATCCACTTCCCG	PVHWKALARARAAADIHFP	0	0	0	0	0	0	80	0.0230083	58	0.0115239	0	0	0	0	0	0	56	0.0110935	0	0	0	0	0	0	77	0.0121951	0	0	0	0	137	0.0250365	0	0	0	0	0	0	0	0	0	0	0	0	0	0	0	0
CCCGTCCATTGGAAAGCCCTGGCCCGAGCCCCAGCCGACATCCACTTCCCG	PVHWKALARAPADIHFP	0	0	0	0	0	0	0	0	159	0.0315915	0	0	0	0	0	0	0	0	0	0	98	0.0202354	0	0	0	0	0	0	0	0	0	0	0	0	0	0	0	0	0	0	0	0	0	0	0	0	0	0
CCCGTCCATTGGAACGCCTTCACCCACGCCCGAGCCCAACCCCCAGCCCGAGTTGACATCTACTTCCCG	PVHWNAFTHARAQPPARVDIYFP	0	0	0	0	0	0	0	0	0	0	0	0	0	0	0	0	0	0	0	0	0	0	0	0	0	0	0	0	0	0	0	0	0	0	0	0	0	0	0	0	0	0	0	0	0	0	0	0
CCTGTCCATTACAAAGTCCTAAAAGCCCACGCCCGAGCCCGACCCCCAGCCGCAGCCAACATCAACTTCCCG	PVHYKVLKAHARARPPAAANINFP	0	0	0	0	0	0	0	0	0	0	0	0	0	0	0	0	0	0	0	0	0	0	0	0	0	0	0	0	0	0	0	0	0	0	0	0	0	0	0	0	0	0	0	0	0	0	0	0
CCTGTCCATTACAAAGTCCTAAAAGCCCAAGCCCCAGCCGCAGCCGACATCCACTTCCCG	PVHYKVLKAQAPAAADIHFP	59	0.0145499	0	0	0	0	0	0	111	0.0220544	0	0	61	0.0138228	0	0	58	0.0114897	0	0	61	0.0125955	93	0.0215228	0	0	0	0	0	0	0	0	0	0	52	0.0126953	0	0	0	0	0	0	0	0	0	0	0	0
CCCGTCCATTGGAACGCCTTCACCCACGCCCAAGCCCCAGCCCCAGCCGACATCCACTTCCCG	PVHWNAFTHAQAPAPADIHFP	0	0	0	0	0	0	0	0	69	0.0137095	87	0.015937	0	0	0	0	0	0	0	0	84	0.0173446	60	0.0138857	0	0	0	0	0	0	0	0	0	0	0	0	0	0	0	0	0	0	0	0	0	0	0	0
CCCGTCCATTGGAAAGCCCACGCCCGAGCCCCAGCCGACATCCACTTCCCG	PVHWKAHARAPADIHFP	0	0	86	0.0201217	0	0	0	0	0	0	0	0	0	0	0	0	0	0	0	0	0	0	0	0	0	0	0	0	0	0	0	0	0	0	0	0	0	0	0	0	0	0	0	0	0	0	0	0
CCCGTCCATTGGAACGCCTTCACCCAAGCCCGAGCCGGAGCCGCAGCCGACATCCACTTCCCG	PVHWNAFTQARAGAAADIHFP	0	0	0	0	0	0	0	0	66	0.0131135	0	0	0	0	0	0	0	0	0	0	0	0	0	0	0	0	0	0	122	0.0152386	0	0	0	0	0	0	0	0	0	0	0	0	0	0	0	0	0	0
CCCGTCCATTGGAACGCCTTCACCCAAGCCCGAGCCCTGCCCGCAGCCGACATCCACTTCCCG	PVHWNAFTQARALPAADIHFP	0	0	0	0	0	0	0	0	0	0	0	0	0	0	0	0	0	0	0	0	0	0	0	0	0	0	0	0	106	0.0132401	0	0	57	0.0107365	0	0	0	0	0	0	0	0	0	0	0	0	0	0
CCTGTCCATTACAAAGTCCTAAAAGCCCACGCCCGAGCCCGAGCCGCAGCCGACATCTACTTCCCG	PVHYKVLKAHARARAAADIYFP	0	0	0	0	0	0	0	0	0	0	0	0	0	0	0	0	0	0	0	0	0	0	0	0	0	0	0	0	0	0	0	0	0	0	0	0	0	0	0	0	0	0	0	0	0	0	0	0
CCCGTCCACTACACGGTCCTGACCGGACCCCAAGCCCCAGCCCGAGTTGACATCTACTTCCCG	PVHYTVLTGPQAPARVDIYFP	0	0	0	0	0	0	0	0	0	0	0	0	0	0	0	0	0	0	0	0	0	0	0	0	0	0	0	0	0	0	0	0	0	0	0	0	0	0	0	0	0	0	0	0	0	0	0	0
CCCGTCCATTGGAACGCCTTCACCCACGCCCTACCCCCAGCCCAACCCCCAGCCGACATCCACTTCCCG	PVHWNAFTHALPPAQPPADIHFP	0	0	0	0	0	0	0	0	0	0	0	0	0	0	0	0	0	0	0	0	0	0	0	0	0	0	0	0	0	0	0	0	0	0	0	0	0	0	0	0	0	0	0	0	0	0	0	0
CCCGTCCATTGGAACGCCTTCACCCAAGCCCGAGCCCCAGCCGACATCCACTTCCCG	PVHWNAFTQARAPADIHFP	0	0	0	0	0	0	0	0	0	0	0	0	0	0	0	0	0	0	0	0	0	0	0	0	0	0	0	0	0	0	0	0	257	0.0484084	0	0	0	0	0	0	0	0	0	0	0	0	0	0
CCTGTCCATTACAAAGTCCTAAAAGCCCACGCCCGAGCCCAAGCCGGAGCCGCAGCCGACATCCACTTCCCG	PVHYKVLKAHARAQAGAAADIHFP	0	0	0	0	0	0	0	0	0	0	0	0	0	0	0	0	0	0	0	0	0	0	0	0	0	0	0	0	0	0	0	0	0	0	0	0	0	0	0	0	0	0	0	0	0	0	0	0
CCCGTCCATTGGAACGCCTTCACCCACGCCCAAGCCCCAGCCGCAGCCAACATCCACTTCCCG	PVHWNAFTHAQAPAAANIHFP	0	0	0	0	79	0.0148357	0	0	0	0	0	0	0	0	0	0	0	0	0	0	0	0	0	0	0	0	0	0	0	0	0	0	0	0	0	0	0	0	0	0	0	0	0	0	0	0	0	0
CCCGTCCATTGGAACGCCTTCACCCAAGCCCAAGCCCTACCCGCAGCCGACATCCACTTCCCG	PVHWNAFTQAQALPAADIHFP	0	0	0	0	0	0	86	0.024734	0	0	0	0	0	0	0	0	0	0	0	0	0	0	0	0	0	0	0	0	0	0	0	0	0	0	0	0	0	0	0	0	0	0	0	0	0	0	0	0
CCCGTCCATTGGAACGCCTTCACCCACGCCCGAGCCGTACCCCCAGCCCGAGTTGACATCCACTTCCCG	PVHWNAFTHARAVPPARVDIHFP	0	0	0	0	0	0	0	0	0	0	0	0	0	0	0	0	0	0	0	0	0	0	0	0	0	0	0	0	0	0	0	0	0	0	0	0	0	0	0	0	0	0	0	0	0	0	0	0
CCCGTCCATTGGAACGCCTTCACCCAAGCCCGAGCCCGACCCCCAGCCGCAGCCGACATCCACTTCCCG	PVHWNAFTQARARPPAAADIHFP	0	0	0	0	0	0	0	0	0	0	0	0	0	0	0	0	0	0	0	0	0	0	0	0	0	0	0	0	0	0	0	0	0	0	0	0	0	0	0	0	0	0	0	0	0	0	508	0.0639315
CCCGTCCATTGGAACGCCTTCACCCACGCCCAAGCCCGAGCCGGAGCCGACATCCACTTCCCG	PVHWNAFTHAQARAGADIHFP	0	0	0	0	0	0	0	0	68	0.0135108	67	0.0122733	0	0	0	0	0	0	0	0	0	0	0	0	0	0	0	0	0	0	0	0	0	0	0	0	0	0	0	0	0	0	0	0	0	0	0	0
CCCGTCCATTGGAACGCCTTCACCCAAGCCCAAGCCCCAGCCGCAGCCGACATCCACTTCCCG	PVHWNAFTQAQAPAAADIHFP	0	0	0	0	0	0	0	0	0	0	0	0	0	0	0	0	0	0	0	0	0	0	0	0	0	0	0	0	0	0	0	0	0	0	0	0	0	0	0	0	0	0	0	0	0	0	0	0
CCCGTCTATTACTTCGCAGCCCGAGCCCAACTCCCAGCCCAACCCCCAGCCGACATCCACTTCCCG	PVYYFAARAQLPAQPPADIHFP	0	0	0	0	0	0	0	0	0	0	0	0	0	0	0	0	0	0	0	0	0	0	0	0	0	0	0	0	0	0	0	0	0	0	0	0	0	0	0	0	0	0	0	0	0	0	0	0
CCCGTCCATTGGAAAGCCCACGCCCGAGCCCGAGCCGGAGCCGCAGCCGACATCCACTTCCCG	PVHWKAHARARAGAAADIHFP	0	0	0	0	0	0	0	0	90	0.017882	0	0	0	0	0	0	0	0	0	0	67	0.0138344	0	0	0	0	0	0	0	0	0	0	0	0	0	0	0	0	0	0	0	0	0	0	0	0	0	0
CCTGTCCATTACAAAGTCCTAAAAGCCCACGCCCGAGCCGGAGCCGACATCCACTTCCCG	PVHYKVLKAHARAGADIHFP	0	0	0	0	0	0	0	0	0	0	76	0.013922	53	0.01201	0	0	0	0	0	0	0	0	0	0	0	0	61	0.014831	0	0	0	0	0	0	0	0	0	0	0	0	0	0	0	0	0	0	0	0
CCTGTCCATTACAAAGTCCTAAAAGCCCAAGCCCGAGCCCGAGCCCAACCCCCAGCCAACATCCACTTCCCG	PVHYKVLKAQARARAQPPANIHFP	0	0	0	0	0	0	0	0	0	0	0	0	0	0	0	0	0	0	0	0	0	0	0	0	0	0	0	0	0	0	0	0	0	0	0	0	0	0	0	0	0	0	0	0	0	0	0	0
CCCGTCCATTGGAAAGCCCTGGCCCGAGCCCGACCCCCAGTCCCAGCCATCCACTTCCCG	PVHWKALARARPPVPAIHFP	0	0	0	0	0	0	0	0	161	0.0319889	0	0	0	0	0	0	0	0	0	0	83	0.0171381	0	0	0	0	0	0	0	0	0	0	0	0	0	0	79	0.0150448	0	0	0	0	0	0	0	0	0	0
CCTGTCCATTACAAAGTCCTAAAAGCCCACGCCGGACCCCAAGCAGCCGCAGCCGACATCCACTTCCCG	PVHYKVLKAHAGPQAAAADIHFP	0	0	0	0	0	0	0	0	0	0	0	0	0	0	0	0	0	0	0	0	0	0	0	0	0	0	0	0	0	0	0	0	0	0	0	0	0	0	0	0	0	0	0	0	0	0	0	0
CCCGTCCATTGGAACGCCTTCACCCACGCCCAACTCCCAGCCGTAGCCCCAGTCCCAGCCATCCACTTCCCG	PVHWNAFTHAQLPAVAPVPAIHFP	0	0	0	0	0	0	0	0	0	0	0	0	0	0	0	0	0	0	0	0	0	0	0	0	0	0	0	0	0	0	0	0	0	0	0	0	0	0	0	0	0	0	0	0	0	0	0	0
CCCGTCCATTGGAACGCCTTCACCCACGCCCGAGCCCTACCCGCAGCCGCAGCCGACATCCACTTCCCG	PVHWNAFTHARALPAAAADIHFP	0	0	0	0	0	0	103	0.0296232	0	0	0	0	0	0	0	0	0	0	0	0	0	0	0	0	0	0	0	0	0	0	0	0	0	0	0	0	0	0	0	0	0	0	0	0	0	0	0	0
CCCGTCCATTGGAACGCCTTCACCCACGCCCGAGCCGTACCCCCAGCCGACATCCACTTCCCG	PVHWNAFTHARAVPPADIHFP	0	0	0	0	0	0	0	0	58	0.0115239	0	0	67	0.0151824	0	0	55	0.0108954	0	0	0	0	0	0	0	0	99	0.02407	0	0	0	0	0	0	0	0	0	0	0	0	0	0	0	0	0	0	0	0
CCCGTCCATTGGAAAGCCCTGGCCCGAGCCGGAGCCGCAGTGCCAGCCGCAGCCGACATCCACTTCCCG	PVHWKALARAGAAVPAAADIHFP	0	0	0	0	0	0	0	0	0	0	0	0	0	0	0	0	0	0	0	0	0	0	0	0	0	0	0	0	0	0	0	0	0	0	0	0	0	0	0	0	0	0	0	0	0	0	0	0
CCCGTCCATTGGAAAGCCCTGGCCCACGCCCGAGCCCCAGCCGACATCCACTTCCCG	PVHWKALAHARAPADIHFP	0	0	0	0	0	0	0	0	0	0	75	0.0137388	0	0	0	0	0	0	0	0	0	0	91	0.0210599	0	0	0	0	0	0	0	0	0	0	0	0	0	0	0	0	0	0	0	0	0	0	0	0
CCTGTCCATTACAAAGTCCTAAAAGCCCACGCCCGAGCCCTGCCCGGAGCCGCAGCCGACATCCACTTCCCG	PVHYKVLKAHARALPGAAADIHFP	0	0	0	0	82	0.0153991	0	0	0	0	0	0	0	0	0	0	0	0	0	0	0	0	0	0	0	0	0	0	0	0	0	0	0	0	0	0	0	0	0	0	0	0	0	0	0	0	0	0
CCTGTCCATTACAAAGTCCTAAAAGCCCAAGCCCGAGCCCTGGCAGCCGGAGCCGACATCCACTTCCCG	PVHYKVLKAQARALAAGADIHFP	0	0	0	0	0	0	0	0	0	0	0	0	0	0	0	0	0	0	0	0	0	0	0	0	0	0	0	0	0	0	0	0	0	0	0	0	0	0	0	0	0	0	0	0	0	0	0	0
CCCGTCTATTACTTCGCAGCCCGAGCCCAACTCCCAGCCGACATCCACTTCCCG	PVYYFAARAQLPADIHFP	0	0	0	0	0	0	0	0	98	0.0194715	0	0	0	0	0	0	0	0	0	0	0	0	0	0	0	0	0	0	0	0	62	0.0113304	78	0.014692	0	0	0	0	0	0	0	0	0	0	0	0	0	0
CCCGTCCATTGGAAAGCCCTGGCCCAAGCCCCAGCCCCAGCCGACATCCACTTCCCG	PVHWKALAQAPAPADIHFP	0	0	0	0	0	0	0	0	0	0	0	0	0	0	0	0	0	0	0	0	0	0	0	0	0	0	0	0	0	0	0	0	0	0	0	0	0	0	0	0	0	0	0	0	0	0	0	0
CCTGTCCATTACAAAGTCCTAAAAGCCCACGCCCAACCCCCAGCCAACATCCACTTCCCG	PVHYKVLKAHAQPPANIHFP	0	0	0	0	0	0	0	0	0	0	0	0	0	0	0	0	0	0	0	0	0	0	0	0	0	0	0	0	348	0.0434674	0	0	0	0	0	0	0	0	0	0	0	0	0	0	0	0	0	0
CCTGTCCATTACAAAGTCCTAAAAGCCCACGCCCAAGCCCGAGCCGGAGCCGCAGCCGACATCCACTTCCCG	PVHYKVLKAHAQARAGAAADIHFP	0	0	0	0	0	0	0	0	0	0	0	0	0	0	0	0	0	0	0	0	0	0	70	0.0162	0	0	0	0	0	0	0	0	84	0.0158222	52	0.0126953	0	0	0	0	0	0	0	0	0	0	0	0
CCCGTCCATTACAAAGTCCTAAAAGCCCAAGCCCGAGCCCCAGTCCCAGCCATCCACTTCCCG	PVHYKVLKAQARAPVPAIHFP	0	0	0	0	0	0	0	0	0	0	0	0	0	0	0	0	0	0	0	0	0	0	0	0	0	0	0	0	0	0	0	0	0	0	0	0	0	0	0	0	0	0	0	0	0	0	0	0
CCTGTCCATTACAAAGTCCTAAAAGCCCACGCCCAAGCCCCAGCCGCAGCCGACATCCACTTCCCG	PVHYKVLKAHAQAPAAADIHFP	0	0	0	0	0	0	0	0	0	0	76	0.013922	0	0	0	0	0	0	0	0	0	0	0	0	0	0	0	0	238	0.0297277	0	0	0	0	0	0	0	0	0	0	0	0	0	0	0	0	0	0
CCTGTCCATTACAAAGTCCTAAAAGCCCAAGCCCGAGCCCTGGCAGCCGGAGCCGCAGCCGACATCCACTTCCCG	PVHYKVLKAQARALAAGAAADIHFP	0	0	0	0	0	0	0	0	0	0	0	0	0	0	0	0	0	0	0	0	0	0	0	0	0	0	0	0	0	0	0	0	0	0	60	0.0146484	0	0	64	0.0162478	0	0	0	0	0	0	0	0
CCCGTCCATTGGAACGCCTTCACCCAAGCCCGAGCCCTGCCCGGAGCCCCAGCCATCTACTTCCCG	PVHWNAFTQARALPGAPAIYFP	0	0	0	0	0	0	0	0	0	0	0	0	0	0	0	0	0	0	0	0	0	0	0	0	0	0	0	0	0	0	0	0	0	0	0	0	0	0	0	0	0	0	0	0	0	0	0	0
CCCGTCCATTGGAACGCCTTCACCCCAGCCCAACCCCCAGCCGACATCCACTTCCCG	PVHWNAFTPAQPPADIHFP	0	0	0	0	0	0	0	0	0	0	0	0	0	0	0	0	0	0	0	0	0	0	0	0	0	0	0	0	298	0.0372221	0	0	0	0	0	0	0	0	0	0	0	0	0	0	0	0	0	0
CCCGTCCATTGGAACGCCTTCACCCACGCCCAAGCAGCCCAACCCCCAGCCAACATCCACTTCCCG	PVHWNAFTHAQAAQPPANIHFP	0	0	0	0	0	0	0	0	0	0	0	0	0	0	0	0	0	0	0	0	0	0	0	0	0	0	0	0	0	0	0	0	0	0	0	0	0	0	0	0	0	0	0	0	0	0	0	0
CCCGTCCATTGGAACGCCTTCACCCAAGCCCGAGCCCTGGCAGCCGGAGCCCCAGTCCCAGCCATCCACTTCCCG	PVHWNAFTQARALAAGAPVPAIHFP	0	0	0	0	0	0	0	0	0	0	0	0	0	0	0	0	0	0	0	0	0	0	0	0	0	0	0	0	0	0	0	0	0	0	0	0	0	0	0	0	0	0	0	0	0	0	0	0
CCCGTCCATTGGAAAGCCCTGGCCCGAGCCCGACCCCAACCCCCAGCCGACATCCACTTCCCG	PVHWKALARARPQPPADIHFP	0	0	0	0	0	0	0	0	0	0	0	0	0	0	0	0	0	0	0	0	0	0	0	0	0	0	0	0	0	0	0	0	0	0	0	0	0	0	0	0	0	0	0	0	0	0	0	0
CCCGTCCATTGGAAAGCCCAACCCCCAGCCCGACCCCCAGCCGACATCCACTTCCCG	PVHWKAQPPARPPADIHFP	0	0	0	0	0	0	0	0	0	0	0	0	0	0	0	0	0	0	0	0	0	0	0	0	0	0	0	0	0	0	0	0	0	0	0	0	0	0	0	0	0	0	0	0	0	0	0	0
CCCGTCCATTGGAACGCCTTCACCCACGCCCAAGCCCCAGCCGCAGTCAACAACGACATCCACTTCCCG	PVHWNAFTHAQAPAAVNNDIHFP	0	0	0	0	0	0	0	0	0	0	0	0	0	0	0	0	0	0	0	0	0	0	0	0	0	0	0	0	0	0	0	0	0	0	0	0	0	0	0	0	0	0	0	0	0	0	0	0
CCCGTCCATTGGAACGCCTTCACCCACGCCCAAGCCCGAGCCCTGATAGCCTATATCCACTTCCCG	PVHWNAFTHAQARALIAYIHFP	0	0	0	0	0	0	0	0	0	0	0	0	0	0	0	0	0	0	0	0	0	0	0	0	0	0	0	0	268	0.0334749	0	0	0	0	0	0	0	0	0	0	0	0	0	0	0	0	0	0
CCCGTCCATTGGAAAGCCCTGGCCCGAGCCCGAGCCCCAGCCGACATCCACTTCCCG	PVHWKALARARAPADIHFP	0	0	0	0	0	0	0	0	0	0	0	0	0	0	0	0	0	0	0	0	51	0.0105307	0	0	0	0	0	0	0	0	0	0	83	0.0156338	0	0	58	0.0110455	0	0	0	0	0	0	0	0	0	0
CCCGTCCATTGGAACGCCTTCACCCACGCCCAAGCCCGAGCCGCAGCCGACATCCACTTCCCG	PVHWNAFTHAQARAAADIHFP	0	0	0	0	0	0	0	0	0	0	0	0	0	0	0	0	0	0	0	0	57	0.0117696	0	0	0	0	0	0	0	0	87	0.0158991	0	0	0	0	0	0	57	0.0144707	0	0	0	0	0	0	0	0
CCTGTCCATTACAAAGTCCTAAAAGCCCACGCCCAAGCCCGAGCCCTGGCAGCCGACATCCACTTCCCG	PVHYKVLKAHAQARALAADIHFP	0	0	0	0	0	0	0	0	0	0	0	0	0	0	0	0	0	0	0	0	0	0	69	0.0159685	0	0	0	0	0	0	0	0	57	0.0107365	53	0.0129395	0	0	0	0	0	0	0	0	0	0	0	0
CCCGTCCATTGGAACGCCTTCACCCAAGCCCGAGCCCTACCCGGAGCCGCAGCCGACATCTACTTCCCG	PVHWNAFTQARALPGAAADIYFP	0	0	0	0	0	0	0	0	0	0	0	0	0	0	0	0	0	0	0	0	67	0.0138344	0	0	0	0	0	0	0	0	0	0	0	0	0	0	0	0	0	0	0	0	0	0	0	0	0	0
CCCGTCCACGCCCAAGCCCGAGCCCTGGCAGCCGACATCCACTTCCCG	PVHAQARALAADIHFP	0	0	0	0	0	0	0	0	0	0	0	0	0	0	0	0	0	0	0	0	0	0	0	0	0	0	0	0	0	0	0	0	0	0	0	0	0	0	0	0	0	0	0	0	0	0	0	0
CCCGTCCATTACAAAGTCCTAAAAGCCCAAGCCCGAGCCCTGGCAGCCGACATCCACTTCCCG	PVHYKVLKAQARALAADIHFP	0	0	69	0.0161441	0	0	0	0	0	0	0	0	0	0	0	0	0	0	0	0	0	0	0	0	0	0	0	0	90	0.0112416	0	0	0	0	0	0	0	0	0	0	0	0	0	0	0	0	0	0
CCCGTCCATTGGAACGCCTTCACCCAAGCCCGAGCCGGAGCCGACATCAACTTCCCG	PVHWNAFTQARAGADINFP	0	0	0	0	116	0.021784	0	0	0	0	0	0	0	0	0	0	0	0	0	0	0	0	0	0	0	0	0	0	0	0	0	0	0	0	0	0	0	0	0	0	0	0	0	0	0	0	0	0
CCTGTCCATTACAAAGTCCTAAAAGCCCGAGCCGGAGCCGCAGCCGACATCCACTTCCCG	PVHYKVLKARAGAAADIHFP	0	0	0	0	63	0.011831	0	0	0	0	0	0	0	0	0	0	0	0	0	0	0	0	0	0	0	0	0	0	0	0	0	0	0	0	0	0	0	0	0	0	0	0	0	0	0	0	0	0
CCCGTCCATTGGAAAGCCCACGCCCGAGCCCGAGCCCAACCCCCAGCCGACATCCACTTCCCG	PVHWKAHARARAQPPADIHFP	0	0	0	0	0	0	0	0	0	0	0	0	0	0	0	0	0	0	0	0	0	0	0	0	0	0	0	0	0	0	0	0	0	0	0	0	0	0	0	0	0	0	0	0	0	0	0	0
CCTGTCCATTACAAAGTCCTAAAAGCCCAAGCCCCAGCCCCAGCCGACATCCACTTCCCG	PVHYKVLKAQAPAPADIHFP	0	0	0	0	0	0	0	0	0	0	0	0	0	0	0	0	0	0	0	0	0	0	0	0	0	0	0	0	0	0	0	0	0	0	0	0	0	0	0	0	0	0	0	0	0	0	0	0
CCTGTCCATTACAAAGTCCTAAAAGCCCACGCCCGAGCCCGAGCCGACATCAACTTCCCG	PVHYKVLKAHARARADINFP	0	0	0	0	0	0	0	0	0	0	0	0	0	0	0	0	0	0	0	0	0	0	0	0	0	0	0	0	242	0.0302273	0	0	0	0	0	0	0	0	0	0	0	0	0	0	0	0	0	0
CCCGTCCATTGGAACGCCTTCACCCAAGCCCGAGCCCAACCCCCAGCCGACATCCACTTCCCG	PVHWNAFTQARAQPPADIHFP	0	0	0	0	0	0	0	0	0	0	0	0	0	0	0	0	0	0	0	0	0	0	0	0	0	0	0	0	97	0.0121159	0	0	80	0.0150688	0	0	0	0	0	0	0	0	0	0	0	0	0	0
CCCGTCCATTGGAAAGCCCTGGCCCGAGCCCAACCCCCAGCCGACATCAACTTCCCG	PVHWKALARAQPPADINFP	0	0	0	0	0	0	0	0	0	0	0	0	0	0	0	0	0	0	0	0	0	0	0	0	0	0	0	0	0	0	75	0.0137061	0	0	0	0	0	0	0	0	0	0	0	0	0	0	0	0
CCTGTCCATTACAAAGTCCTAAAAGCCCACGCCCAAGCAGCCGGAGCCGCAGCCGACATCCACTTCCCG	PVHYKVLKAHAQAAGAAADIHFP	0	0	0	0	0	0	0	0	0	0	0	0	0	0	0	0	0	0	0	0	0	0	0	0	0	0	0	0	0	0	0	0	0	0	0	0	0	0	0	0	0	0	0	0	0	0	0	0
CCCGTCCATTGGAAAGCCCTGGCCCGAGCCCGAGCCCTGCCCGGAGCCGCAGCCGACATCCACTTCCCG	PVHWKALARARALPGAAADIHFP	0	0	0	0	0	0	0	0	0	0	0	0	0	0	0	0	0	0	0	0	0	0	0	0	0	0	0	0	0	0	0	0	0	0	0	0	0	0	0	0	0	0	0	0	0	0	0	0
CCCGTCCATTGGAACGCCTTCACCCACGCCCTACCCGCAGCCGCAGCCGACATCCACTTCCCG	PVHWNAFTHALPAAAADIHFP	0	0	0	0	0	0	0	0	0	0	0	0	0	0	0	0	0	0	0	0	0	0	0	0	0	0	0	0	0	0	0	0	0	0	0	0	0	0	0	0	0	0	0	0	0	0	0	0
CCCGTCCATTGGAACGCCTTCACCCACGCCCGAGCCGTACCCCCAGCCGCAGCCGACATCCACTTCCCG	PVHWNAFTHARAVPPAAADIHFP	0	0	0	0	0	0	0	0	0	0	82	0.0150211	0	0	0	0	0	0	63	0.0112621	0	0	0	0	0	0	0	0	0	0	0	0	0	0	0	0	0	0	0	0	0	0	0	0	0	0	0	0
CCCGTCCATTGGAAAGCCCTGGCCCGACCCCCAGCCGACATCCACTTCCCG	PVHWKALARPPADIHFP	0	0	0	0	0	0	0	0	0	0	0	0	0	0	0	0	0	0	0	0	0	0	0	0	0	0	0	0	0	0	0	0	0	0	0	0	0	0	0	0	0	0	0	0	0	0	0	0
CCTGTCCATTACAAAGTCCTAAAAGCCCAAGCCCGAGCCCTGGCAGCCGGAGCCGCAGCCGACATCAACTTCCCG	PVHYKVLKAQARALAAGAAADINFP	0	0	0	0	0	0	0	0	0	0	79	0.0144715	0	0	0	0	0	0	0	0	0	0	0	0	0	0	0	0	0	0	0	0	0	0	0	0	0	0	0	0	0	0	0	0	0	0	0	0
CCTGTCCATTACAAAGTCCTAAAAGCCCACGCCCAAGCCCGAGCCGGAGCCGCAGCCGACATATACTTCCCG	PVHYKVLKAHAQARAGAAADIYFP	0	0	0	0	0	0	0	0	0	0	0	0	0	0	0	0	0	0	0	0	0	0	0	0	0	0	0	0	0	0	0	0	0	0	0	0	0	0	0	0	0	0	0	0	0	0	0	0
CCCGTCCATTGGAACGCCCTGGCCCACGCCCAAGCCCCAGCCGCAGCCGACATCCACTTCCCG	PVHWNALAHAQAPAAADIHFP	0	0	0	0	0	0	0	0	0	0	0	0	0	0	0	0	0	0	0	0	0	0	0	0	0	0	0	0	0	0	0	0	0	0	0	0	0	0	0	0	0	0	0	0	0	0	0	0
CCCGTCCATTGGAAAGCCCTGGCCCGAGCCCGACCCGGAGCCGCAGCCGACATCCACTTCCCG	PVHWKALARARPGAAADIHFP	0	0	0	0	0	0	0	0	0	0	0	0	0	0	0	0	0	0	0	0	0	0	0	0	0	0	90	0.0218818	0	0	0	0	57	0.0107365	0	0	0	0	0	0	0	0	0	0	0	0	0	0
CCCGTCCATTGGAAAGCCCTGGCCCGAGCCCGACCCCAAGCCCGAGCCGCAGCCAACATCCACTTCCCG	PVHWKALARARPQARAAANIHFP	0	0	0	0	0	0	0	0	0	0	0	0	0	0	0	0	0	0	0	0	0	0	0	0	0	0	0	0	0	0	0	0	0	0	0	0	0	0	0	0	0	0	0	0	0	0	0	0
CCCGTCCATTGGAAAGCCCACGCCCAAGCAGCCGGAGCCGCAGCCGACATCCACTTCCCG	PVHWKAHAQAAGAAADIHFP	0	0	0	0	0	0	0	0	0	0	0	0	0	0	0	0	0	0	0	0	0	0	0	0	0	0	0	0	211	0.0263552	0	0	0	0	0	0	0	0	0	0	0	0	0	0	0	0	0	0
CCCGTCCACGCCCGAGCCCGAGCCCGACCCCCAGCCCCAGCCGACATCCACTTCCCG	PVHARARARPPAPADIHFP	0	0	0	0	0	0	0	0	0	0	0	0	0	0	0	0	0	0	0	0	0	0	0	0	0	0	0	0	0	0	0	0	0	0	0	0	0	0	0	0	0	0	0	0	0	0	0	0
CCCGTCCATTGGAACGCCTTCACCCACGCCCAAGCCCGAGCCCCAGCCGCAGCCGACATCCACTTCCCG	PVHWNAFTHAQARAPAAADIHFP	0	0	0	0	0	0	0	0	0	0	0	0	0	0	0	0	0	0	0	0	0	0	0	0	0	0	0	0	0	0	0	0	0	0	0	0	0	0	0	0	0	0	0	0	0	0	0	0
CCCGTCCATTGGAAAGCCCTGGCCCGAGCCCGACCCCCAGCCCGAGTTGACATCCACTTCCCG	PVHWKALARARPPARVDIHFP	0	0	0	0	59	0.0110798	65	0.0186943	0	0	0	0	0	0	0	0	0	0	0	0	0	0	0	0	0	0	0	0	0	0	0	0	0	0	0	0	79	0.0150448	0	0	0	0	0	0	0	0	0	0
CCTGTCCATTACAAAGTCCTAAAAGCCCACGCCCGAGCCCCAGCCGACATCAACTTCCCG	PVHYKVLKAHARAPADINFP	0	0	0	0	0	0	0	0	0	0	0	0	0	0	0	0	0	0	0	0	51	0.0105307	0	0	0	0	0	0	0	0	0	0	0	0	0	0	0	0	0	0	0	0	0	0	0	0	0	0
CCCGTCCACTACACGGTCCTGACCGGACCCCAAGCCCCAGCCGACATCCACTTCCCG	PVHYTVLTGPQAPADIHFP	0	0	0	0	0	0	89	0.0255968	0	0	0	0	0	0	0	0	0	0	0	0	0	0	0	0	0	0	0	0	0	0	0	0	0	0	0	0	0	0	0	0	0	0	0	0	0	0	0	0
CCTGTCCATTACAAAGTCCTAAAAGCCCACGCCCGAGCCCGAGCCCCAGCCGACATCCACTTCCCG	PVHYKVLKAHARARAPADIHFP	0	0	0	0	0	0	0	0	0	0	0	0	0	0	0	0	0	0	0	0	0	0	0	0	0	0	0	0	0	0	0	0	0	0	0	0	0	0	0	0	0	0	0	0	0	0	0	0
CCTGTCCATTACAAAGTCCTAAAAGCCCACGCCCCAGCCCCAGCCGACATCCACTTCCCG	PVHYKVLKAHAPAPADIHFP	0	0	0	0	0	0	0	0	0	0	0	0	0	0	0	0	0	0	0	0	0	0	0	0	0	0	0	0	101	0.0126155	0	0	0	0	0	0	0	0	0	0	0	0	0	0	0	0	0	0
CCCGTCCATTGGAACGCCTTCACCCACGCCCTACCCGGAGCCGCAGCCGACATCCACTTCCCG	PVHWNAFTHALPGAAADIHFP	0	0	0	0	0	0	0	0	0	0	0	0	0	0	0	0	0	0	0	0	0	0	0	0	0	0	0	0	0	0	0	0	0	0	0	0	0	0	0	0	0	0	0	0	0	0	0	0
CCCGTCCATTGGAAAGCCCTGGCCCCAGCCCGACCCCCAGCCCCAGCCGACATCCACTTCCCG	PVHWKALAPARPPAPADIHFP	0	0	0	0	0	0	0	0	0	0	0	0	0	0	0	0	0	0	0	0	0	0	0	0	0	0	0	0	189	0.0236073	0	0	0	0	0	0	0	0	0	0	0	0	0	0	0	0	0	0
CCTGTCCATTACAAAGTCCTAAAAGCCCACGCCCGACCCCCAGCCGACATCCACTTCCCG	PVHYKVLKAHARPPADIHFP	0	0	0	0	0	0	0	0	0	0	0	0	0	0	0	0	0	0	0	0	0	0	0	0	0	0	0	0	0	0	186	0.0339912	0	0	0	0	0	0	0	0	0	0	0	0	0	0	0	0
CCCGTCCACTACACGGTCCTGACCGGACCCCAAGCAGCCGGAGCCGCAGCCGACATCCACTTCCCG	PVHYTVLTGPQAAGAAADIHFP	0	0	0	0	0	0	0	0	0	0	0	0	0	0	0	0	0	0	0	0	0	0	0	0	0	0	0	0	184	0.0229828	0	0	0	0	0	0	0	0	0	0	0	0	0	0	0	0	0	0
CCTGTCCATTACAAAGTCCTAAAAGCCCACGCCCGAGCCCTGGCAGCCGACATCCACTTCCCG	PVHYKVLKAHARALAADIHFP	0	0	0	0	0	0	0	0	0	0	0	0	0	0	0	0	0	0	0	0	0	0	0	0	0	0	0	0	0	0	0	0	0	0	0	0	0	0	0	0	0	0	0	0	0	0	0	0
CCCGTCCATTGGAACGCCTTCACCCACGCCCGAGCCGTACCCCCAGCCCGAGTTGACATCTACTTCCCG	PVHWNAFTHARAVPPARVDIYFP	0	0	0	0	0	0	0	0	0	0	0	0	0	0	0	0	0	0	0	0	0	0	0	0	0	0	0	0	0	0	0	0	0	0	0	0	0	0	0	0	0	0	0	0	0	0	0	0
CCCGTCTATTACTTCGCAGCCCGAGCCCTACCCCCAGCCGCAGCCGACATCCACTTCCCG	PVYYFAARALPPAAADIHFP	0	0	0	0	0	0	0	0	0	0	0	0	0	0	0	0	0	0	0	0	0	0	0	0	180	0.0285081	0	0	0	0	0	0	0	0	0	0	0	0	0	0	0	0	0	0	0	0	0	0
CCCGTCCATTGGAAAGCCCTGGCCCGAGCCCGAGCCCTGGCAGCCGACATCCACTTCCCG	PVHWKALARARALAADIHFP	0	0	0	0	0	0	0	0	0	0	0	0	0	0	0	0	0	0	0	0	0	0	0	0	177	0.0280329	0	0	0	0	0	0	0	0	0	0	0	0	0	0	0	0	0	0	0	0	0	0
CCCGTCCATTGGAACGCCTTCACCCACGCCCACGCCCGAGCCCTGGCAGCCGACATCCACTTCCCG	PVHWNAFTHAHARALAADIHFP	0	0	0	0	0	0	0	0	0	0	0	0	0	0	0	0	0	0	0	0	0	0	0	0	0	0	0	0	0	0	0	0	0	0	0	0	0	0	0	0	0	0	0	0	0	0	0	0
CCCGTCCATTGGAACGCCCTGGCCCGAGCCCGACCCCCAGCCCCAGCCGACATCCACTTCCCG	PVHWNALARARPPAPADIHFP	0	0	0	0	0	0	61	0.0175439	0	0	0	0	0	0	0	0	0	0	0	0	54	0.0111501	0	0	0	0	0	0	0	0	0	0	0	0	0	0	0	0	0	0	0	0	0	0	0	0	0	0
CCCGTCCATTGGAAAGCCCAAGCCCGAGCCCGAGCCGGAGCCGACATCAACTTCCCG	PVHWKAQARARAGADINFP	0	0	0	0	0	0	0	0	0	0	0	0	0	0	0	0	0	0	0	0	0	0	0	0	0	0	0	0	0	0	0	0	0	0	0	0	0	0	0	0	0	0	0	0	0	0	0	0
CCCGTCTATTACTTCGCAGCCCAAGCCCGAGCCCTGGCAGCCGACATCCACTTCCCG	PVYYFAAQARALAADIHFP	0	0	0	0	0	0	0	0	0	0	0	0	0	0	0	0	0	0	0	0	0	0	0	0	0	0	0	0	0	0	0	0	0	0	0	0	0	0	0	0	0	0	0	0	0	0	0	0
CCCGTCCATTGGAACGCCTTCACCCACGCCCAAGCCCCAGCCGCAGCCGACATCAACTTCCCG	PVHWNAFTHAQAPAAADINFP	0	0	0	0	0	0	0	0	0	0	165	0.0302253	0	0	0	0	0	0	0	0	0	0	0	0	0	0	0	0	0	0	0	0	0	0	0	0	0	0	0	0	0	0	0	0	0	0	0	0
CCCGTCCATTGGAACGCCTTCACCCACGCCCGAGCCCTGCCCGGAGCCGCAGCCGACATCCACTTCCCG	PVHWNAFTHARALPGAAADIHFP	0	0	0	0	0	0	0	0	0	0	0	0	0	0	0	0	0	0	0	0	0	0	0	0	0	0	0	0	0	0	0	0	0	0	0	0	0	0	0	0	0	0	0	0	0	0	0	0
CCTGTCCATTACAAAGTCCTAAAAGCCCACGCCCCAGCCCGAGCCGGAGCCGCAGCCGACATCCACTTCCCG	PVHYKVLKAHAPARAGAAADIHFP	0	0	0	0	0	0	0	0	0	0	0	0	0	0	0	0	0	0	0	0	0	0	0	0	0	0	0	0	0	0	0	0	0	0	0	0	0	0	0	0	0	0	0	0	0	0	0	0
CCTGTCCATTACAAAGTCCTGAAAGCCCACGCCCGACCCCCAGCCCCAGCCGACATCCACTTCCCG	PVHYKVLKAHARPPAPADIHFP	0	0	0	0	0	0	0	0	0	0	0	0	0	0	0	0	0	0	0	0	0	0	0	0	0	0	0	0	0	0	0	0	0	0	0	0	0	0	0	0	0	0	0	0	0	0	0	0
CCCGTCTATTACTTCGCAGCCCCAGCCGCAGCCAACATCCACTTCCCG	PVYYFAAPAAANIHFP	0	0	0	0	0	0	0	0	0	0	0	0	0	0	0	0	0	0	0	0	0	0	0	0	0	0	0	0	0	0	0	0	0	0	0	0	0	0	0	0	0	0	0	0	0	0	0	0
CCTGTCCATTACAAAGTCCTAAAAGCCCAAGCCCCAGCCGCAGCCAACATCCACTTCCCG	PVHYKVLKAQAPAAANIHFP	0	0	0	0	0	0	83	0.0238712	0	0	0	0	0	0	0	0	0	0	0	0	0	0	0	0	0	0	0	0	0	0	0	0	67	0.0126201	0	0	0	0	0	0	0	0	0	0	0	0	0	0
CCCGTCCATTGGAACGCCTTCACCCACGCCACAGCCCGAGCCGGAGCCGACATCAACTTCCCG	PVHWNAFTHATARAGADINFP	0	0	0	0	0	0	0	0	0	0	0	0	0	0	0	0	0	0	0	0	0	0	0	0	0	0	0	0	148	0.0184861	0	0	0	0	0	0	0	0	0	0	0	0	0	0	0	0	0	0
CCCGTCCATTGGAACGCCTTCACCCAAGCCCGAGCCCTGGCAGCCGGAGTCCCAGCCATCCACTTCCCG	PVHWNAFTQARALAAGVPAIHFP	0	0	0	0	0	0	0	0	0	0	0	0	0	0	0	0	0	0	0	0	0	0	0	0	147	0.0232816	0	0	0	0	0	0	0	0	0	0	0	0	0	0	0	0	0	0	0	0	0	0
CCCGTCCATTGGAACGCCTTCACCCACGCCCGAGCCCGAGTTGACATCCACTTCCCG	PVHWNAFTHARARVDIHFP	0	0	0	0	0	0	0	0	0	0	0	0	0	0	0	0	0	0	0	0	0	0	0	0	0	0	0	0	0	0	0	0	0	0	0	0	0	0	0	0	0	0	0	0	0	0	0	0
CCCGTCCATTGGAACGCCTTCACCCAAGCCCGAGCCGCAGCCGACATCCACTTCCCG	PVHWNAFTQARAAADIHFP	0	0	0	0	0	0	71	0.0204199	0	0	0	0	0	0	0	0	0	0	0	0	0	0	0	0	0	0	0	0	0	0	0	0	73	0.0137502	0	0	0	0	0	0	0	0	0	0	0	0	0	0
CCCGTCTATTACTTCGCAGCCCGAGCCCAACTCCCAGCCGTAGCCCCAGCCATCCACTTCCCG	PVYYFAARAQLPAVAPAIHFP	0	0	0	0	0	0	0	0	0	0	142	0.0260121	0	0	0	0	0	0	0	0	0	0	0	0	0	0	0	0	0	0	0	0	0	0	0	0	0	0	0	0	0	0	0	0	0	0	0	0
CCCGTCCATTGGAAAGCCCTGGCCCGAGCCCGACCCCCAGCCCCAGCCATCCACTTCCCG	PVHWKALARARPPAPAIHFP	0	0	0	0	0	0	0	0	0	0	91	0.0166697	0	0	0	0	0	0	0	0	0	0	0	0	0	0	0	0	0	0	0	0	0	0	0	0	0	0	0	0	0	0	0	0	0	0	0	0
CCCGTCCACTACACGGTCCTGACCGGACCCCAACCCCCAGCCGACATCCACTTCCCG	PVHYTVLTGPQPPADIHFP	0	0	0	0	0	0	0	0	0	0	0	0	0	0	0	0	0	0	0	0	0	0	0	0	0	0	0	0	0	0	0	0	141	0.0265587	0	0	0	0	0	0	0	0	0	0	0	0	0	0
CCCGTCCATTGGAACGCCTTCACCCAAGCCCAAGCCCCAGCCAATGACATCTACTTCCCG	PVHWNAFTQAQAPANDIYFP	0	0	0	0	0	0	140	0.0402646	0	0	0	0	0	0	0	0	0	0	0	0	0	0	0	0	0	0	0	0	0	0	0	0	0	0	0	0	0	0	0	0	0	0	0	0	0	0	0	0
CCCGTCCATTGGAAAGCCCTGGCCCGAGCCCGACCCCCAGCCCCAGTCCCAGCCATCCACTTCCCG	PVHWKALARARPPAPVPAIHFP	0	0	0	0	0	0	0	0	0	0	0	0	0	0	0	0	0	0	0	0	52	0.0107371	0	0	0	0	0	0	0	0	0	0	0	0	0	0	0	0	0	0	0	0	0	0	0	0	0	0
CCCGTCCATTGGAACGCCCTGGCCCGAGCCCGACCCCCAGCCGCAGCCGACATCCACTTCCCG	PVHWNALARARPPAAADIHFP	0	0	0	0	0	0	0	0	0	0	0	0	0	0	0	0	0	0	0	0	0	0	0	0	75	0.0118784	0	0	0	0	0	0	0	0	0	0	0	0	0	0	0	0	0	0	0	0	0	0
CCCGTCCATTGGAACGCCTTCACCCAAGCCCGAGCCCTGCCCGCAGCCAACATCAACTTCCCG	PVHWNAFTQARALPAANINFP	0	0	0	0	0	0	0	0	0	0	0	0	0	0	0	0	0	0	0	0	0	0	0	0	0	0	0	0	0	0	0	0	0	0	0	0	0	0	0	0	0	0	0	0	0	0	0	0
CCCGTCTATTACTTCGCAGCCCGAGCCGGAGCCGCAGCCGACATCCACTTCCCG	PVYYFAARAGAAADIHFP	0	0	0	0	0	0	0	0	0	0	0	0	0	0	0	0	0	0	0	0	0	0	0	0	0	0	0	0	0	0	0	0	0	0	0	0	0	0	0	0	0	0	0	0	0	0	0	0
CCCGTCCATTGGAAAGCCCTGGCCCGAGCCCTGGCAGCCGACATCAACTTCCCG	PVHWKALARALAADINFP	0	0	0	0	0	0	0	0	0	0	0	0	0	0	0	0	0	0	0	0	0	0	0	0	0	0	0	0	0	0	0	0	0	0	0	0	0	0	0	0	0	0	0	0	0	0	0	0
CCCGTCCATTGGAAAGCCCTGGCCCAAGCCCGAGCCCTGCCCGGAGCCCCAGTCCCAGCCATCTACTTCCCG	PVHWKALAQARALPGAPVPAIYFP	0	0	0	0	0	0	0	0	0	0	0	0	0	0	0	0	0	0	0	0	0	0	0	0	0	0	0	0	131	0.0163627	0	0	0	0	0	0	0	0	0	0	0	0	0	0	0	0	0	0
CCTGTCCATTACAAAGTCCTAAAAGCCCAAGCCGGAGTCCCACCCGGAGCCGCAGCCGACATCCACTTCCCG	PVHYKVLKAQAGVPPGAAADIHFP	0	0	0	0	0	0	0	0	0	0	0	0	0	0	0	0	0	0	0	0	0	0	0	0	0	0	0	0	0	0	0	0	0	0	0	0	0	0	0	0	0	0	0	0	0	0	0	0
CCCGTCCATTGGAACGCCTTCACCCAAGCCCAAGCCCGAGCCCTGGCAGCCGACATCCACTTCCCG	PVHWNAFTQAQARALAADIHFP	0	0	0	0	0	0	0	0	0	0	0	0	0	0	0	0	0	0	0	0	0	0	0	0	0	0	0	0	126	0.0157382	0	0	0	0	0	0	0	0	0	0	0	0	0	0	0	0	0	0
CCTGTCCATTGGAAAGCCCTGGCCCGAGCCCTGGCAGCCGGAGCCGCAGCCGACATCCACTTCCCG	PVHWKALARALAAGAAADIHFP	0	0	0	0	0	0	0	0	0	0	0	0	0	0	0	0	0	0	0	0	0	0	0	0	0	0	0	0	0	0	0	0	0	0	0	0	0	0	0	0	0	0	0	0	0	0	0	0
CCCGTCTATTACTTCGCAGCCCCAGCCCCAGCCGACATCCACTTCCCG	PVYYFAAPAPADIHFP	0	0	0	0	0	0	0	0	0	0	0	0	0	0	0	0	0	0	0	0	0	0	0	0	0	0	0	0	0	0	0	0	0	0	0	0	0	0	0	0	0	0	0	0	0	0	0	0
CCCGTCCATTGGAAAGCCCTGGCCCGAGCCCAAGCCCCAGCCGCAGCCGACATCCACTTCCCG	PVHWKALARAQAPAAADIHFP	0	0	0	0	64	0.0120188	0	0	0	0	0	0	0	0	0	0	0	0	0	0	0	0	0	0	0	0	0	0	0	0	0	0	0	0	0	0	0	0	0	0	0	0	0	0	0	0	0	0
CCCGTCCACGCCCTGGCCCGAGCCCGACCCCCAGCCCCAGCCGACATCCACTTCCCG	PVHALARARPPAPADIHFP	0	0	0	0	0	0	115	0.0330745	0	0	0	0	0	0	0	0	0	0	0	0	0	0	0	0	0	0	0	0	0	0	0	0	0	0	0	0	0	0	0	0	0	0	0	0	0	0	0	0
CCCGTCCATTACAAAGTCCTAAAAGCCCAAGCCCGAGCCGGAGCCGACATCAACTTCCCG	PVHYKVLKAQARAGADINFP	0	0	0	0	0	0	0	0	0	0	0	0	0	0	0	0	0	0	0	0	0	0	0	0	0	0	0	0	0	0	0	0	0	0	0	0	0	0	0	0	0	0	0	0	0	0	0	0
CCCGTCCATTGGAAAGCCCTGGCCCAAGCCCGACCCCCAGCCCCAGCCGACATCCACTTCCCG	PVHWKALAQARPPAPADIHFP	0	0	0	0	0	0	0	0	0	0	0	0	0	0	0	0	0	0	0	0	0	0	0	0	0	0	0	0	0	0	0	0	0	0	0	0	0	0	0	0	0	0	0	0	0	0	0	0
CCTGTCCATTACAAAGTCCTAAAAGCCCACGCCCGAGCCCGAGCCGGAGCCGGAGCCGACATCCACTTCCCG	PVHYKVLKAHARARAGAGADIHFP	0	0	0	0	0	0	0	0	0	0	0	0	0	0	0	0	0	0	0	0	0	0	0	0	0	0	0	0	0	0	0	0	0	0	0	0	0	0	0	0	0	0	0	0	0	0	0	0
CCCGTCCACTACACGGTCCTGACCGGACCCCAAGCCCGAGCCCTGCCCGGAGCCCCAGTCCCAGCCATCTACTTCCCG	PVHYTVLTGPQARALPGAPVPAIYFP	0	0	0	0	0	0	0	0	0	0	0	0	0	0	0	0	0	0	0	0	0	0	0	0	0	0	0	0	0	0	0	0	0	0	0	0	0	0	0	0	0	0	0	0	0	0	0	0
CCCGTCCATTGGAACGCCTTCACCCACGCCCGAGCCCGACCCCCAGCCCCAGCCATCCACTTCCCG	PVHWNAFTHARARPPAPAIHFP	0	0	0	0	112	0.0210329	0	0	0	0	0	0	0	0	0	0	0	0	0	0	0	0	0	0	0	0	0	0	0	0	0	0	0	0	0	0	0	0	0	0	0	0	0	0	0	0	0	0
CCCGTCCATTGGAAAGCCCAAGCCCGAGCCCCAGCCGACATCCACTTCCCG	PVHWKAQARAPADIHFP	0	0	0	0	0	0	0	0	0	0	0	0	0	0	0	0	0	0	0	0	0	0	0	0	112	0.0177384	0	0	0	0	0	0	0	0	0	0	0	0	0	0	0	0	0	0	0	0	0	0
CCCGTCCATTGGAACGCCTTCACCCACGCCCGAGCCCGACCCCCAGCCGCAGCCGACATCCACTTCCCG	PVHWNAFTHARARPPAAADIHFP	0	0	0	0	0	0	0	0	0	0	0	0	0	0	0	0	0	0	0	0	0	0	0	0	0	0	0	0	0	0	0	0	0	0	0	0	0	0	0	0	0	0	0	0	0	0	0	0
CCTGTCCATTACAAAGTCCTAAAAGCCCAAGCCCTACCCCGAGCCGGAGCCGCAGCCGACATCCACTTCCCG	PVHYKVLKAQALPRAGAAADIHFP	0	0	0	0	0	0	0	0	0	0	0	0	0	0	0	0	0	0	0	0	0	0	0	0	0	0	0	0	0	0	0	0	0	0	0	0	0	0	0	0	0	0	0	0	0	0	0	0
CCCGTCCATTGGAAAGCCCAAGCCCGAGCCCTGCCCGGAGCCCCAGTCCCAGCCATCCACTTCCCG	PVHWKAQARALPGAPVPAIHFP	0	0	0	0	0	0	0	0	0	0	0	0	0	0	0	0	0	0	0	0	0	0	0	0	0	0	0	0	111	0.0138646	0	0	0	0	0	0	0	0	0	0	0	0	0	0	0	0	0	0
CCTGTCCATTACAAAGTCCTAAAAGCCCACGCCGGACCCCCAGCCCAACCCCCAGCCGACATCCACTTCCCG	PVHYKVLKAHAGPPAQPPADIHFP	0	0	0	0	0	0	109	0.0313489	0	0	0	0	0	0	0	0	0	0	0	0	0	0	0	0	0	0	0	0	0	0	0	0	0	0	0	0	0	0	0	0	0	0	0	0	0	0	0	0
CCTGTCCATTACAAAGTCCTAAAAGCCCACGCCCGAGCCCGAGCCGACATCCACTTCCCG	PVHYKVLKAHARARADIHFP	0	0	0	0	0	0	0	0	0	0	0	0	0	0	0	0	0	0	0	0	0	0	0	0	0	0	0	0	0	0	109	0.0199196	0	0	0	0	0	0	0	0	0	0	0	0	0	0	0	0
CCTGTCCATTACAAAGTCCTAAAAGCCCAACTCCCAGCCCAACCCCCAGCCGACATCCACTTCCCG	PVHYKVLKAQLPAQPPADIHFP	0	0	0	0	0	0	107	0.0307737	0	0	0	0	0	0	0	0	0	0	0	0	0	0	0	0	0	0	0	0	0	0	0	0	0	0	0	0	0	0	0	0	0	0	0	0	0	0	0	0
CCCGTCCATTGGAACGCCTTCACCCACGCCCCAGCCCGACCCCCAGCCGACATCCACTTCCCG	PVHWNAFTHAPARPPADIHFP	0	0	0	0	0	0	0	0	0	0	0	0	0	0	0	0	0	0	0	0	0	0	0	0	0	0	0	0	0	0	0	0	0	0	0	0	0	0	0	0	0	0	0	0	0	0	0	0
CCCGTCCATTGGAACGCCTTCACCCACGCCCGAGCCCTGGCAGCCGACATCCACTTCCCG	PVHWNAFTHARALAADIHFP	0	0	0	0	0	0	0	0	0	0	0	0	0	0	0	0	0	0	0	0	0	0	0	0	0	0	0	0	0	0	0	0	0	0	0	0	0	0	0	0	0	0	0	0	0	0	0	0
CCCGTCCATTGGAACGCCTTCACCCACGCCCAAGCAGCCCGAGCCGCAGCCGACATCCACTTCCCG	PVHWNAFTHAQAARAAADIHFP	0	0	0	0	0	0	0	0	0	0	0	0	0	0	0	0	0	0	0	0	0	0	0	0	103	0.016313	0	0	0	0	0	0	0	0	0	0	0	0	0	0	0	0	0	0	0	0	0	0
CCCGTCCATTGGAAAGCCCTGGCAGCCGACATCAACTTCCCG	PVHWKALAADINFP	0	0	0	0	0	0	0	0	0	0	0	0	0	0	0	0	0	0	0	0	0	0	0	0	0	0	0	0	0	0	102	0.0186404	0	0	0	0	0	0	0	0	0	0	0	0	0	0	0	0
CCCGTCCATTGGAACGCCTTCACCCACGCCCGAGCCGCAGCCGCAGCCGACATCCACTTCCCG	PVHWNAFTHARAAAAADIHFP	0	0	0	0	0	0	0	0	0	0	0	0	0	0	0	0	0	0	0	0	0	0	0	0	102	0.0161546	0	0	0	0	0	0	0	0	0	0	0	0	0	0	0	0	0	0	0	0	0	0
CCCGTCCATTGGAACGCCTTCACCCACGCCCGAGCCCGAGCCGGAGCCGACATCCACTTCCCG	PVHWNAFTHARARAGADIHFP	0	0	0	0	0	0	0	0	0	0	0	0	0	0	0	0	0	0	0	0	0	0	0	0	99	0.0156794	0	0	0	0	0	0	0	0	0	0	0	0	0	0	0	0	0	0	0	0	0	0
CCCGTCCATTGGAACGCCTTCACCCGACCCCCAGCCGCAGCCGACATCCACTTCCCG	PVHWNAFTRPPAAADIHFP	0	0	0	0	0	0	0	0	0	0	0	0	0	0	0	0	0	0	0	0	0	0	0	0	99	0.0156794	0	0	0	0	0	0	0	0	0	0	0	0	0	0	0	0	0	0	0	0	0	0
CCCGTCCATTGGAAAGCCCTGGCCCGAGCCCAACTCCCAGCCGACATCCACTTCCCG	PVHWKALARAQLPADIHFP	0	0	0	0	0	0	0	0	0	0	0	0	0	0	0	0	0	0	0	0	0	0	0	0	0	0	0	0	0	0	0	0	0	0	0	0	0	0	0	0	0	0	0	0	0	0	0	0
CCCGTCCACGCCCAAGCCCGAGCCCGACCCCCAGCCCCAGCCGACATCCACTTCCCG	PVHAQARARPPAPADIHFP	0	0	0	0	96	0.0180282	0	0	0	0	0	0	0	0	0	0	0	0	0	0	0	0	0	0	0	0	0	0	0	0	0	0	0	0	0	0	0	0	0	0	0	0	0	0	0	0	0	0
CCCGTCTATTACTTCGCAGCCCGAGCCCGACCCCCAGCCGACATCCACTTCCCG	PVYYFAARARPPADIHFP	0	0	0	0	0	0	0	0	0	0	0	0	0	0	0	0	0	0	0	0	0	0	0	0	0	0	0	0	0	0	96	0.0175439	0	0	0	0	0	0	0	0	0	0	0	0	0	0	0	0
CCCGTCCATTGGAACGCCTTCACCCACGCCCCAGCCCGAGCCGGAGCCGACATCCACTTCCCG	PVHWNAFTHAPARAGADIHFP	0	0	0	0	0	0	0	0	0	0	0	0	0	0	0	0	0	0	0	0	0	0	0	0	96	0.0152043	0	0	0	0	0	0	0	0	0	0	0	0	0	0	0	0	0	0	0	0	0	0
CCCGTCTATTACTTCGCAGCCCGAGCCCGACCCCCAGCCCCAGCCGACATCCACTTCCCG	PVYYFAARARPPAPADIHFP	0	0	0	0	0	0	0	0	0	0	0	0	0	0	0	0	0	0	0	0	0	0	0	0	95	0.0150459	0	0	0	0	0	0	0	0	0	0	0	0	0	0	0	0	0	0	0	0	0	0
CCCGTCCATTGGAACGCCTTCACCCACGCCCCAGCCCGAGCCCCAGCCGACATCAACTTCCCG	PVHWNAFTHAPARAPADINFP	0	0	0	0	0	0	0	0	0	0	94	0.0172193	0	0	0	0	0	0	0	0	0	0	0	0	0	0	0	0	0	0	0	0	0	0	0	0	0	0	0	0	0	0	0	0	0	0	0	0
CCCGTCCATTGGAAAGCCCTGGCCCGAGCCCGAGCCCGAGCCGCAGCCGACATCCACTTCCCG	PVHWKALARARARAAADIHFP	0	0	0	0	0	0	0	0	0	0	0	0	0	0	0	0	0	0	0	0	0	0	0	0	0	0	0	0	0	0	94	0.0171784	0	0	0	0	0	0	0	0	0	0	0	0	0	0	0	0
CCCGTCCATTGGAAAGCCCAAGCCCGAGCCCGAGCCGGAGCCAACATCAACTTCCCG	PVHWKAQARARAGANINFP	0	0	0	0	0	0	0	0	0	0	0	0	0	0	0	0	0	0	0	0	0	0	0	0	0	0	0	0	0	0	0	0	0	0	0	0	0	0	0	0	0	0	0	0	0	0	0	0
CCCGTCCATTGGAAAGCCCACGCCCGAGCCCGAGCCGGAGCCGACATCAACTTCCCG	PVHWKAHARARAGADINFP	0	0	0	0	0	0	0	0	0	0	0	0	0	0	0	0	0	0	0	0	0	0	0	0	0	0	0	0	0	0	0	0	0	0	0	0	0	0	0	0	0	0	0	0	0	0	0	0
CCTGTCCATTACAAAGTCCTAAAAGCCCACGCCCAACTCCCAGCCGTAGCCCCAGCCAATGACATCCACTTCCCG	PVHYKVLKAHAQLPAVAPANDIHFP	0	0	0	0	0	0	0	0	0	0	0	0	0	0	0	0	0	0	0	0	0	0	0	0	0	0	0	0	0	0	0	0	0	0	0	0	0	0	0	0	0	0	0	0	0	0	0	0
CCTGTCCATTACAAAGTCCTAAAAGCCCACGCCCGAGCCCGAGCCGGAGCCGACATCAACTTCCCG	PVHYKVLKAHARARAGADINFP	0	0	0	0	0	0	0	0	0	0	0	0	0	0	0	0	0	0	0	0	0	0	0	0	0	0	0	0	92	0.0114914	0	0	0	0	0	0	0	0	0	0	0	0	0	0	0	0	0	0
CCCGTCCATTGGAACGCCTTCACCCACGCCCGAGCCGGAGCCGCAGCCGACATCCACTTCCCG	PVHWNAFTHARAGAAADIHFP	0	0	0	0	91	0.0170892	0	0	0	0	0	0	0	0	0	0	0	0	0	0	0	0	0	0	0	0	0	0	0	0	0	0	0	0	0	0	0	0	0	0	0	0	0	0	0	0	0	0
CCTGTCCATTACAAAGTCCTAAAAGCCCACGCCCTACCCCCAGCCGACATCCACTTCCCG	PVHYKVLKAHALPPADIHFP	0	0	0	0	0	0	0	0	0	0	0	0	0	0	0	0	0	0	0	0	0	0	0	0	0	0	0	0	0	0	0	0	0	0	0	0	0	0	0	0	0	0	0	0	0	0	0	0
CCCGTCCATTGGAACGCCTTCACCCAAGCCCCAGCCCCAGCCGACATCCACTTCCCG	PVHWNAFTQAPAPADIHFP	0	0	0	0	0	0	0	0	0	0	90	0.0164865	0	0	0	0	0	0	0	0	0	0	0	0	0	0	0	0	0	0	0	0	0	0	0	0	0	0	0	0	0	0	0	0	0	0	0	0
CCTGTCCATTACAAAGTCCTAAAAGCCCACGCCCGAGCCGTACCCCCAGCCCGAGCCGACATCCACTTCCCG	PVHYKVLKAHARAVPPARADIHFP	0	0	0	0	0	0	0	0	0	0	0	0	0	0	0	0	0	0	0	0	0	0	0	0	0	0	0	0	0	0	0	0	0	0	0	0	0	0	0	0	0	0	0	0	0	0	0	0
CCCGTCCATTGGAAAGCCCTGGCCCGAGCCCTACCCCCAGCCGCAGCCGACATCCACTTCCCG	PVHWKALARALPPAAADIHFP	0	0	0	0	89	0.0167136	0	0	0	0	0	0	0	0	0	0	0	0	0	0	0	0	0	0	0	0	0	0	0	0	0	0	0	0	0	0	0	0	0	0	0	0	0	0	0	0	0	0
CCCGTCCATTGGAACGCCTTCACCCACGCCCAAGCAGCCGCAGCCGCAGCCGACATCCACTTCCCG	PVHWNAFTHAQAAAAAADIHFP	0	0	0	0	0	0	0	0	0	0	88	0.0161202	0	0	0	0	0	0	0	0	0	0	0	0	0	0	0	0	0	0	0	0	0	0	0	0	0	0	0	0	0	0	0	0	0	0	0	0
CCTGTCCATTACAAAGTCCTAAAAGCCCACGCCCGAGCCCGACCCCCAGCCGCAGCCGACATCCACTTCCCG	PVHYKVLKAHARARPPAAADIHFP	0	0	0	0	0	0	0	0	0	0	0	0	0	0	0	0	0	0	0	0	0	0	0	0	0	0	0	0	0	0	0	0	0	0	0	0	0	0	0	0	0	0	0	0	0	0	0	0
CCCGTCCATTGGAAAGCCCTGGCCCGAGCCCTACCCGCAGCCCCAGCCGACATCCACTTCCCG	PVHWKALARALPAAPADIHFP	0	0	0	0	0	0	0	0	0	0	0	0	0	0	0	0	0	0	0	0	0	0	0	0	0	0	0	0	0	0	87	0.0158991	0	0	0	0	0	0	0	0	0	0	0	0	0	0	0	0
CCTGTCCATTACAAAGTCCTAAAAGCCCACGCCCGAGCCGCAGCCGCAGCCGGGGCTGGAGTCGACATCAACTTCCCG	PVHYKVLKAHARAAAAAGAGVDINFP	0	0	0	0	0	0	0	0	0	0	0	0	0	0	0	0	0	0	0	0	0	0	0	0	0	0	0	0	0	0	0	0	0	0	0	0	0	0	0	0	0	0	0	0	0	0	0	0
CCCGTCTATTACTTCGCAGCCCCAGCCCAACCCGCAGCCGACATCCACTTCCCG	PVYYFAAPAQPAADIHFP	0	0	0	0	0	0	0	0	0	0	0	0	0	0	0	0	0	0	0	0	0	0	0	0	0	0	0	0	0	0	0	0	0	0	0	0	0	0	0	0	0	0	0	0	0	0	0	0
CCCGTCCATTGGAACGCCTTCACCCACGCCCAAGCCCCAGCCCGAGCCGACATCCACTTCCCG	PVHWNAFTHAQAPARADIHFP	0	0	0	0	0	0	0	0	0	0	0	0	0	0	0	0	0	0	0	0	0	0	0	0	0	0	0	0	0	0	0	0	0	0	0	0	0	0	0	0	0	0	0	0	0	0	0	0
CCCGTCCATTGGAAAGCCCTGGCCCGAGCCCCAGCCCGAGTTGACATCCACTTCCCG	PVHWKALARAPARVDIHFP	0	0	0	0	83	0.0155869	0	0	0	0	0	0	0	0	0	0	0	0	0	0	0	0	0	0	0	0	0	0	0	0	0	0	0	0	0	0	0	0	0	0	0	0	0	0	0	0	0	0
CCCGTCCATTGGAAAGCCCTGGCCCGAGCCCGACCCCCAGCCCAACCCCCAGCCGACATCCACTTCCCG	PVHWKALARARPPAQPPADIHFP	0	0	0	0	0	0	0	0	0	0	0	0	0	0	0	0	0	0	0	0	0	0	0	0	0	0	0	0	0	0	0	0	0	0	0	0	0	0	0	0	0	0	0	0	0	0	0	0
CCCGTCCATTGGAAAGCCCTGGCCCGAGCCCGACCCCCAGCCCCAGCCGCAGCCGACATCCACTTCCCG	PVHWKALARARPPAPAAADIHFP	0	0	0	0	0	0	0	0	0	0	82	0.0150211	0	0	0	0	0	0	0	0	0	0	0	0	0	0	0	0	0	0	0	0	0	0	0	0	0	0	0	0	0	0	0	0	0	0	0	0
CCCGTCCATTGGAACGCCTTCACCCGAGCCCTGCCCGGAGCCGCAGCCGGAGTCCCAGCCATCCACTTCCCG	PVHWNAFTRALPGAAAGVPAIHFP	0	0	0	0	0	0	0	0	0	0	82	0.0150211	0	0	0	0	0	0	0	0	0	0	0	0	0	0	0	0	0	0	0	0	0	0	0	0	0	0	0	0	0	0	0	0	0	0	0	0
CCCGTCCACTACACGGTCCTGACCGGACCCCAAGCCCGAGCCCCAGCCGACATCCACTTCCCG	PVHYTVLTGPQARAPADIHFP	0	0	0	0	0	0	0	0	0	0	0	0	0	0	0	0	0	0	0	0	0	0	0	0	0	0	0	0	0	0	79	0.0144371	0	0	0	0	0	0	0	0	0	0	0	0	0	0	0	0
CCCGTCCATTGGAACGCCTTCACCCACGCCCAAGCCCGAGCCCTGCCCGGAGCCCCAGTCCCAGCCATCTACTTCCCG	PVHWNAFTHAQARALPGAPVPAIYFP	0	0	0	0	0	0	0	0	0	0	0	0	0	0	0	0	0	0	0	0	0	0	0	0	0	0	0	0	0	0	0	0	0	0	0	0	0	0	0	0	0	0	0	0	0	0	0	0
CCCGTCCATTGGAACGCCTTCACCCACGCCCAACCCCCAGCCCGAGTTGACATCCACTTCCCG	PVHWNAFTHAQPPARVDIHFP	0	0	0	0	0	0	0	0	0	0	0	0	0	0	0	0	0	0	0	0	0	0	0	0	0	0	0	0	0	0	0	0	0	0	0	0	0	0	0	0	0	0	0	0	0	0	0	0
CCCGTCCATTGGAACGCCTTCACCCAAGCCCGAGCCCAACCCCCAGCCATCCACTTCCCG	PVHWNAFTQARAQPPAIHFP	0	0	0	0	0	0	77	0.0221455	0	0	0	0	0	0	0	0	0	0	0	0	0	0	0	0	0	0	0	0	0	0	0	0	0	0	0	0	0	0	0	0	0	0	0	0	0	0	0	0
CCCGTCCACTACACGGTCCTGACCGGACCCCAAGCCCCAGCCGCAGCCAACATCTACTTCCCG	PVHYTVLTGPQAPAAANIYFP	0	0	0	0	0	0	0	0	0	0	0	0	0	0	0	0	0	0	0	0	0	0	0	0	0	0	0	0	0	0	0	0	0	0	0	0	0	0	0	0	0	0	0	0	0	0	0	0
CCTGTCCATTACAAAGTCCTAAAAGCCCACGCCCGAGCCGGAGCCGCAGCCGGGGCTGGAGTCGACATCAACTTCCCG	PVHYKVLKAHARAGAAAGAGVDINFP	0	0	0	0	0	0	0	0	0	0	0	0	0	0	0	0	0	0	0	0	0	0	0	0	0	0	0	0	0	0	0	0	0	0	0	0	0	0	0	0	0	0	0	0	0	0	0	0
CCTGTCCATTACAAAGTCCTAAAAGCCCACGCCCGAGCCCTACCCGGAGCCGCAGCCGACATCCACTTCCCG	PVHYKVLKAHARALPGAAADIHFP	0	0	0	0	0	0	0	0	0	0	0	0	0	0	0	0	0	0	0	0	0	0	0	0	0	0	0	0	0	0	0	0	0	0	0	0	0	0	0	0	0	0	0	0	0	0	0	0
CCCGTCCATTGGAACGCCTTCACCCACGCCCGAGCCCCAGCCGCAGCCGACATCCACTTCCCG	PVHWNAFTHARAPAAADIHFP	0	0	0	0	0	0	0	0	0	0	0	0	0	0	0	0	0	0	0	0	0	0	0	0	0	0	0	0	0	0	0	0	75	0.014127	0	0	0	0	0	0	0	0	0	0	0	0	0	0
CCTGTCCATTACAAAGTCCTAAAAGCCCACGCCCGAGCCGTACCCCCAGCCGACATCCACTTCCCG	PVHYKVLKAHARAVPPADIHFP	0	0	0	0	0	0	0	0	0	0	0	0	0	0	0	0	0	0	0	0	0	0	0	0	0	0	0	0	0	0	75	0.0137061	0	0	0	0	0	0	0	0	0	0	0	0	0	0	0	0
CCCGTCCATTGGAACGCCTTCACCCAAGCCCGAGCCCTACCCGGAGCCGCAGCCGACATCCACTTCCCG	PVHWNAFTQARALPGAAADIHFP	0	0	0	0	0	0	0	0	0	0	0	0	0	0	0	0	0	0	0	0	74	0.0152798	0	0	0	0	0	0	0	0	0	0	0	0	0	0	0	0	0	0	0	0	0	0	0	0	0	0
CCCGTCCATTGGAACGCCTTCACCCACGCCCCAGCCGCAGCCGACATCCACTTCCCG	PVHWNAFTHAPAAADIHFP	0	0	0	0	74	0.0138967	0	0	0	0	0	0	0	0	0	0	0	0	0	0	0	0	0	0	0	0	0	0	0	0	0	0	0	0	0	0	0	0	0	0	0	0	0	0	0	0	0	0
CCCGTCCATTGGAACGCCTTCACCCACGCCCGAGCCCGAGCCGGAGCCGCAGTGCCAGCCGCAGCCGACATCCACTTCCCG	PVHWNAFTHARARAGAAVPAAADIHFP	0	0	0	0	0	0	0	0	0	0	0	0	0	0	0	0	0	0	0	0	73	0.0150733	0	0	0	0	0	0	0	0	0	0	0	0	0	0	0	0	0	0	0	0	0	0	0	0	0	0
CCCGTCCATTGGAACGCCTTCACCCAAGCCCGAGCCCACGCCCGAGCCCCAGCCGACATCCACTTCCCG	PVHWNAFTQARAHARAPADIHFP	0	0	0	0	73	0.0137089	0	0	0	0	0	0	0	0	0	0	0	0	0	0	0	0	0	0	0	0	0	0	0	0	0	0	0	0	0	0	0	0	0	0	0	0	0	0	0	0	0	0
CCCGTCCATTGGAACGCCTTCACCCACGCCCGAGCCCTACCCCCAGCCGACATCCACTTCCCG	PVHWNAFTHARALPPADIHFP	0	0	0	0	0	0	0	0	0	0	0	0	0	0	0	0	0	0	0	0	0	0	0	0	0	0	0	0	0	0	73	0.0133406	0	0	0	0	0	0	0	0	0	0	0	0	0	0	0	0
CCTGTCCATTACAAAGTCCTAAAAGCCCCAGCCCAAGCCCGAGCCGTACCCCCAGCCCCAGCCGACATCCACTTCCCG	PVHYKVLKAPAQARAVPPAPADIHFP	0	0	0	0	0	0	0	0	0	0	0	0	0	0	0	0	0	0	0	0	0	0	0	0	0	0	0	0	0	0	0	0	0	0	0	0	0	0	0	0	0	0	0	0	0	0	0	0
CCCGTCCATTGGAACGCCTTCACCCACGCCCGAGCCCTGCCCCCAGCCGACATCCACTTCCCG	PVHWNAFTHARALPPADIHFP	0	0	0	0	0	0	0	0	0	0	0	0	0	0	0	0	0	0	0	0	0	0	0	0	0	0	0	0	0	0	0	0	0	0	0	0	0	0	0	0	0	0	0	0	0	0	0	0
CCCGTCCATTGGAACGCCTTCACCCACGCCCAAGCCCTACCCGCAGCCGACATCAACTTCCCG	PVHWNAFTHAQALPAADINFP	0	0	0	0	0	0	0	0	0	0	0	0	0	0	0	0	0	0	0	0	0	0	0	0	0	0	0	0	0	0	72	0.0131579	0	0	0	0	0	0	0	0	0	0	0	0	0	0	0	0
CCTGTCCATTACAAAGTCCTAAAAGCCCGAGCCGTACCCCCAGCCGACATCCACTTCCCG	PVHYKVLKARAVPPADIHFP	0	0	0	0	0	0	0	0	0	0	0	0	0	0	0	0	0	0	0	0	0	0	0	0	0	0	0	0	0	0	0	0	0	0	0	0	0	0	0	0	0	0	0	0	0	0	0	0
CCTGTCCATTACAAAGTCCTAAAAGCCCAAGCCCGAGCCCGAGCCGGAGCCCCAGCCGACATCCACTTCCCG	PVHYKVLKAQARARAGAPADIHFP	0	0	0	0	0	0	0	0	0	0	0	0	0	0	0	0	0	0	0	0	0	0	0	0	0	0	0	0	0	0	0	0	0	0	0	0	0	0	0	0	0	0	0	0	0	0	0	0
CCCGTCCATTGGAAAGCCCTGGCCCGAGCCGTACCCCCAGCCGCAGCCGACATCCACTTCCCG	PVHWKALARAVPPAAADIHFP	0	0	0	0	0	0	0	0	0	0	70	0.0128229	0	0	0	0	0	0	0	0	0	0	0	0	0	0	0	0	0	0	0	0	0	0	0	0	0	0	0	0	0	0	0	0	0	0	0	0
CCTGTCCATTACAAAGTCCTAAAAACCCGAGCCCTACCCGCAGCCGACATCCACTTCCCG	PVHYKVLKTRALPAADIHFP	0	0	0	0	0	0	0	0	0	0	0	0	0	0	0	0	0	0	0	0	0	0	0	0	0	0	0	0	0	0	70	0.0127924	0	0	0	0	0	0	0	0	0	0	0	0	0	0	0	0
CCCGTCCATTGGAAAGCCCTGGCCCGAGCCCGAGCCCAACTCCCAGCCCAACCCCCAGCCGACATCCACTTCCCG	PVHWKALARARAQLPAQPPADIHFP	0	0	0	0	0	0	69	0.0198447	0	0	0	0	0	0	0	0	0	0	0	0	0	0	0	0	0	0	0	0	0	0	0	0	0	0	0	0	0	0	0	0	0	0	0	0	0	0	0	0
CCTGTCCATTACAAAGTCCTAAAAGCCCACGCCCGAGCCCGAGCCGGAGCCGACATCTACTTCCCG	PVHYKVLKAHARARAGADIYFP	0	0	0	0	0	0	0	0	0	0	0	0	0	0	0	0	0	0	0	0	0	0	0	0	0	0	0	0	0	0	0	0	0	0	0	0	0	0	0	0	0	0	0	0	0	0	0	0
CCCGTCCATTGGAAAGCCCTGGCCCCAGCCCGAGTTGACATCCACTTCCCG	PVHWKALAPARVDIHFP	0	0	0	0	0	0	0	0	0	0	0	0	0	0	0	0	0	0	0	0	0	0	0	0	0	0	0	0	0	0	0	0	0	0	0	0	0	0	0	0	0	0	0	0	0	0	0	0
CCTGTCCATTGGAAAGCCCAAGCCCGAGCCCGAGCCGGAGCCGCAGCCGACATCCACTTCCCG	PVHWKAQARARAGAAADIHFP	0	0	0	0	0	0	0	0	0	0	0	0	0	0	0	0	0	0	0	0	0	0	0	0	0	0	0	0	0	0	69	0.0126096	0	0	0	0	0	0	0	0	0	0	0	0	0	0	0	0
CCCGTCCATTACAAAGTCCTAAAAGCCCAAGCCCGAGCCCCAGCCGACATCCACTTCCCG	PVHYKVLKAQARAPADIHFP	0	0	0	0	0	0	0	0	0	0	0	0	0	0	0	0	0	0	0	0	0	0	0	0	0	0	0	0	0	0	68	0.0124269	0	0	0	0	0	0	0	0	0	0	0	0	0	0	0	0
CCCGTCCATTACAAAGTCCTAAAAGCCCACGCCCAAGCCCCAGCCGACATCCACTTCCCG	PVHYKVLKAHAQAPADIHFP	0	0	0	0	0	0	0	0	0	0	0	0	0	0	0	0	0	0	0	0	0	0	0	0	0	0	0	0	0	0	0	0	67	0.0126201	0	0	0	0	0	0	0	0	0	0	0	0	0	0
CCCGTCCATTGGAACGCCTTCACCCACGCCCAAGCCCGAGCCCCAGCCGACATCCACTTCCCG	PVHWNAFTHAQARAPADIHFP	0	0	0	0	67	0.0125822	0	0	0	0	0	0	0	0	0	0	0	0	0	0	0	0	0	0	0	0	0	0	0	0	0	0	0	0	0	0	0	0	0	0	0	0	0	0	0	0	0	0
CCCGTCCATTGGAACGCCTTCACCCGAGCCCGAGCCCTGCCCGGAGCCCCAGTCCCAGACATCCACTTCCCG	PVHWNAFTRARALPGAPVPDIHFP	0	0	0	0	67	0.0125822	0	0	0	0	0	0	0	0	0	0	0	0	0	0	0	0	0	0	0	0	0	0	0	0	0	0	0	0	0	0	0	0	0	0	0	0	0	0	0	0	0	0
CCCGTCCATTGGAAAGCCCTGGCCCGAGCCCGACCCCCAGCCGGAGCCGACATCCACTTCCCG	PVHWKALARARPPAGADIHFP	0	0	0	0	0	0	0	0	0	0	0	0	0	0	0	0	0	0	0	0	0	0	0	0	0	0	0	0	0	0	0	0	0	0	0	0	0	0	0	0	0	0	0	0	0	0	0	0
CCCGTCCATTGGAAAGCCCTGGCCCGAGCCCTACCCGGAGCCCCAGTCCCAGCCATCCACTTCCCG	PVHWKALARALPGAPVPAIHFP	0	0	0	0	0	0	0	0	0	0	0	0	0	0	0	0	0	0	0	0	0	0	0	0	0	0	0	0	0	0	0	0	0	0	0	0	0	0	0	0	0	0	0	0	0	0	0	0
CCCGTCCATTGGAAAGCCCTGGCCCGAGCCCGAGCCGGAGCCGACATCAACTTCCCG	PVHWKALARARAGADINFP	0	0	0	0	0	0	0	0	0	0	0	0	0	0	0	0	0	0	0	0	0	0	0	0	0	0	0	0	0	0	0	0	0	0	0	0	0	0	0	0	0	0	0	0	0	0	0	0
CCCGTCCATTGGAACGCCTTCACCCAAGCCCGAGCCCCAGCCGCAGCCGACATCCACTTCCCG	PVHWNAFTQARAPAAADIHFP	0	0	0	0	0	0	0	0	0	0	0	0	0	0	0	0	0	0	0	0	0	0	0	0	0	0	0	0	0	0	0	0	0	0	0	0	0	0	0	0	0	0	0	0	0	0	0	0
CCTGTCCATTACAAAGTCCTAAAAGCCCACGCCCGAGCCCCAGCCGCAGCCAACATCAACTTCCCG	PVHYKVLKAHARAPAAANINFP	0	0	0	0	0	0	0	0	0	0	0	0	0	0	0	0	0	0	0	0	0	0	0	0	0	0	0	0	0	0	66	0.0120614	0	0	0	0	0	0	0	0	0	0	0	0	0	0	0	0
CCTGTCCATTACAAAGTCCTAAAAGCCCACGCCCTGCCCGGAGCCCCAGTCCCAGCCATCTACTTCCCG	PVHYKVLKAHALPGAPVPAIYFP	0	0	0	0	0	0	0	0	0	0	0	0	0	0	0	0	0	0	0	0	64	0.0132149	0	0	0	0	0	0	0	0	0	0	0	0	0	0	0	0	0	0	0	0	0	0	0	0	0	0
CCCGTCTATTACTTCGCAGCCCGAGCCCCAGCCGACATCCACTTCCCG	PVYYFAARAPADIHFP	0	0	0	0	0	0	0	0	0	0	0	0	0	0	0	0	0	0	0	0	0	0	0	0	0	0	0	0	0	0	0	0	0	0	0	0	0	0	0	0	0	0	0	0	0	0	0	0
CCCGTCTATTACTTCGCAGCCCGAGCCCAACTCCCAGCCGTAGCCCCAGCCAATGACATCCACTTCCCG	PVYYFAARAQLPAVAPANDIHFP	0	0	0	0	0	0	0	0	0	0	0	0	0	0	0	0	0	0	0	0	0	0	0	0	0	0	0	0	0	0	0	0	63	0.0118666	0	0	0	0	0	0	0	0	0	0	0	0	0	0
CCTGTCCATTACAAAGTCCTAAAAGCCCACGCCCAACTCCCAGCCGACATCCACTTCCCG	PVHYKVLKAHAQLPADIHFP	0	0	0	0	0	0	60	0.0172563	0	0	0	0	0	0	0	0	0	0	0	0	0	0	0	0	0	0	0	0	0	0	0	0	0	0	0	0	0	0	0	0	0	0	0	0	0	0	0	0
CCCGTCCATTGGAACGCCTTCACCCACGCCCAACTCCCAGCCGCAGCCAACATCAACTTCCCG	PVHWNAFTHAQLPAAANINFP	0	0	0	0	60	0.0112676	0	0	0	0	0	0	0	0	0	0	0	0	0	0	0	0	0	0	0	0	0	0	0	0	0	0	0	0	0	0	0	0	0	0	0	0	0	0	0	0	0	0
CCCGTCCATTGGAACGCCTTCACCCAAGCCCGAGCCCTGCCCGGAGCCCCAGCCCCAGCCATCCACTTCCCG	PVHWNAFTQARALPGAPAPAIHFP	0	0	0	0	58	0.010892	0	0	0	0	0	0	0	0	0	0	0	0	0	0	0	0	0	0	0	0	0	0	0	0	0	0	0	0	0	0	0	0	0	0	0	0	0	0	0	0	0	0
CCCGTCCATTGGAACGCCTTCACCCAAGCCCGAGCCCGAGCCGCAGCCGACATCCACTTCCCG	PVHWNAFTQARARAAADIHFP	0	0	0	0	0	0	0	0	0	0	0	0	0	0	0	0	0	0	0	0	0	0	0	0	0	0	0	0	0	0	0	0	0	0	0	0	0	0	0	0	0	0	0	0	0	0	0	0
CCCGTCCATTGGAACGCCTTCACCCAAGCCCGAGCCGCAGCCAACATCCACTTCCCG	PVHWNAFTQARAAANIHFP	0	0	0	0	0	0	0	0	0	0	0	0	0	0	0	0	0	0	0	0	0	0	0	0	0	0	57	0.0138585	0	0	0	0	0	0	0	0	0	0	0	0	0	0	0	0	0	0	0	0
CCCGTCCATTGGAACGCCTTCACCCAAGCCCGAGCCCTGCCCGGAGCCGCAGCCGACATCCACTTCCCG	PVHWNAFTQARALPGAAADIHFP	0	0	0	0	0	0	0	0	0	0	0	0	0	0	0	0	0	0	0	0	0	0	0	0	0	0	0	0	0	0	0	0	0	0	0	0	0	0	0	0	0	0	0	0	0	0	0	0
CCCGTCCACTACACGGTCCTGACCGGACCCCCAGCCCCAGCCGCAGCCGACATCCACTTCCCG	PVHYTVLTGPPAPAAADIHFP	0	0	0	0	0	0	0	0	0	0	0	0	0	0	0	0	0	0	0	0	0	0	0	0	0	0	0	0	0	0	0	0	0	0	0	0	0	0	0	0	0	0	0	0	0	0	0	0
CCCGTCCATTGGAACGCCTTCACCCAAGCCCGAGCCCTACCCGCAGCCGCAGCCGCAGCCGACATCCACTTCCCG	PVHWNAFTQARALPAAAAAADIHFP	0	0	0	0	0	0	0	0	0	0	0	0	0	0	0	0	0	0	0	0	55	0.0113566	0	0	0	0	0	0	0	0	0	0	0	0	0	0	0	0	0	0	0	0	0	0	0	0	0	0
CCCGTCCATTGGAACGCCTTCACCCACGCCCCAGCCCTACCCCCAGCCGACATCCACTTCCCG	PVHWNAFTHAPALPPADIHFP	0	0	0	0	0	0	54	0.0155306	0	0	0	0	0	0	0	0	0	0	0	0	0	0	0	0	0	0	0	0	0	0	0	0	0	0	0	0	0	0	0	0	0	0	0	0	0	0	0	0
CCCGTCCATTGGAACGCCTTCACCCAAGCCCCAGCCGCAGCCGACATCTACTTCCCG	PVHWNAFTQAPAAADIYFP	0	0	54	0.0126345	0	0	0	0	0	0	0	0	0	0	0	0	0	0	0	0	0	0	0	0	0	0	0	0	0	0	0	0	0	0	0	0	0	0	0	0	0	0	0	0	0	0	0	0
CCCGTCCATTGGAAAGCCCAACCCCCAGCCCGACCCCCAGCCGCAGCCGACATCCACTTCCCG	PVHWKAQPPARPPAAADIHFP	0	0	0	0	0	0	0	0	0	0	0	0	0	0	0	0	0	0	0	0	0	0	0	0	0	0	0	0	0	0	0	0	0	0	0	0	0	0	0	0	0	0	0	0	0	0	0	0
CCCGTCCACGCCCAAGCCCGAGCCGGAGCCGCAGCCGACATCCACTTCCCG	PVHAQARAGAAADIHFP	0	0	0	0	0	0	53	0.015243	0	0	0	0	0	0	0	0	0	0	0	0	0	0	0	0	0	0	0	0	0	0	0	0	0	0	0	0	0	0	0	0	0	0	0	0	0	0	0	0
CCCGTCCATTGGAAAGCCCTGGCCCGAGCCCTACCCCCAGCCCCAGCCGACATCCACTTCCCG	PVHWKALARALPPAPADIHFP	0	0	0	0	0	0	0	0	0	0	0	0	0	0	0	0	0	0	0	0	52	0.0107371	0	0	0	0	0	0	0	0	0	0	0	0	0	0	0	0	0	0	0	0	0	0	0	0	0	0
CCCGTCCATTGGAACGCCTTCACCCAAGCCCCAGCCGCAGCCGGGGCTGGAGTCGACATCAACTTCCCG	PVHWNAFTQAPAAAGAGVDINFP	0	0	0	0	0	0	0	0	0	0	0	0	0	0	0	0	0	0	0	0	52	0.0107371	0	0	0	0	0	0	0	0	0	0	0	0	0	0	0	0	0	0	0	0	0	0	0	0	0	0
CCCGTCTATTACTTCGCAGCCCGAGCCCGACCCCCAGCCGCAGCCGACATCCACTTCCCG	PVYYFAARARPPAAADIHFP	0	0	51	0.0119326	0	0	0	0	0	0	0	0	0	0	0	0	0	0	0	0	0	0	0	0	0	0	0	0	0	0	0	0	0	0	0	0	0	0	0	0	0	0	0	0	0	0	0	0
CCTGTCCATTGGAAAGCCCTGGCCCAAGCCCGAGCCCTGGCAGCCGACATCCACTTCCCG	PVHWKALAQARALAADIHFP	0	0	0	0	0	0	0	0	0	0	0	0	0	0	0	0	0	0	0	0	0	0	0	0	0	0	0	0	0	0	0	0	0	0	0	0	0	0	0	0	0	0	0	0	0	0	0	0
CCCGTCCATTGGAAAGCCCTGGCCCGAGCCCGACCCCAAGCCCCAGCCGCAGCCGACATCCACTTCCCG	PVHWKALARARPQAPAAADIHFP	0	0	50	0.0116986	0	0	0	0	0	0	0	0	0	0	0	0	0	0	0	0	0	0	0	0	0	0	0	0	0	0	0	0	0	0	0	0	0	0	0	0	0	0	0	0	0	0	0	0
CCTGTCCATTACAAAGTCCTAAAAGCCCACGCCCGAGCCGTACCCCCAGCCCGAGTTGACATCCACTTCCCG	PVHYKVLKAHARAVPPARVDIHFP	0	0	0	0	0	0	0	0	0	0	0	0	0	0	0	0	0	0	0	0	0	0	0	0	0	0	0	0	0	0	0	0	0	0	0	0	0	0	0	0	0	0	0	0	0	0	0	0
V7 region
Nucleotide	Amino acid	Inoculum	Inoculum-F	3W-1	3W-1-F	3W-2	3W-2-F	3W-3	3W-3-F	3W-4	3W-4-F	3W-5	3W-5-F	3W-6	3W-6-F	3W-7	3W-7-F	3W-8	3W-8-F	3W-9	3W-9-F	3W-10	3W-10-F	3W-11	3W-11-F	3W-12	3W-12-F	4W-1	4W-1-F	4W-2	4W-2-F	4W-3	4W-3-F	4W-4	4W-4-F	4W-6	4W-6-F	4W-7	4W-7-F	4W-8	4W-8-F	4W-9	4W-9-F	4W-10	4W-10-F	4W-11	4W-11-F	4W-12	4W-12-F
TACGGCGGTACGAACAAGAAAAACGATGCTGCTCCTGCTACGAAGTGGAAGGCAGAATATTGTGGGTATTACG	YGGTNKKNDAAPATKWKAEYCGYY	2412	0.341063	3562	0.472853	2259	0.399682	1366	0.356658	3142	0.37427	3211	0.376216	3167	0.402312	2273	0.347235	3041	0.359202	3656	0.374092	2303	0.33547	2911	0.393166	3022	0.369032	3059	0.472214	3816	0.466105	3083	0.451127	2959	0.388933	2570	0.352007	2962	0.325173	2609	0.355063	1612	0.206138	0	0	0	0	4775	0.57942
TACGGCGGTACGAACAAGAAAAACGATGCTGCTCCTGGTACGAAGTGGAGCAAGGAATATTGTGGGTATTACG	YGGTNKKNDAAPGTKWSKEYCGYY	1023	0.144655	1141	0.151467	340	0.0601557	493	0.128721	1174	0.139845	913	0.106971	983	0.124873	748	0.114268	1067	0.126034	1012	0.103551	1284	0.187036	764	0.103187	1560	0.190499	738	0.113924	504	0.061561	828	0.121159	1081	0.142087	772	0.105739	1457	0.159952	804	0.109418	559	0.0714834	0	0	0	0	503	0.0610363
TACGGCGGTACGAACAAAAAGGCCACGCCCCCTGCTCCTGGTACGAAGTGGAAGGCAGAATATTGTGGGTATTACG	YGGTNKKATPPAPGTKWKAEYCGYY	699	0.0988405	311	0.041285	216	0.0382166	328	0.0856397	732	0.0871948	593	0.0694786	660	0.0838415	739	0.112893	942	0.111269	997	0.102016	536	0.0780772	704	0.0950837	613	0.0748565	177	0.0273232	426	0.0520337	460	0.0673105	762	0.100158	1048	0.143542	947	0.103963	903	0.122891	550	0.0703325	9616	1	0	0	1037	0.125834
TACGGCGGTACGAACAAAAAGGCCACGCCCCCTGCTCCTGCTACGAAGTGGAAGGCAGAATATTGTGGGTATTACG	YGGTNKKATPPAPATKWKAEYCGYY	336	0.0475113	380	0.0504447	122	0.0215853	163	0.0425587	433	0.0515783	445	0.0521383	438	0.0556402	434	0.0663	521	0.0615403	613	0.0627238	416	0.0605972	440	0.0594273	216	0.0263768	189	0.0291757	152	0.018566	186	0.0272169	425	0.0558623	658	0.0901246	592	0.0649907	607	0.0826075	280	0.0358056	0	0	0	0	0	0
TACGGCGGTACGAACAAGAAAAACGATGCTGCTCCTGCTACGAAGTGGAGCAAGGAATATTGTGGGTATTACG	YGGTNKKNDAAPATKWSKEYCGYY	453	0.0640554	532	0.0706226	378	0.066879	163	0.0425587	486	0.0578916	559	0.065495	534	0.0678354	434	0.0663	527	0.062249	658	0.0673284	647	0.0942462	515	0.069557	427	0.0521431	735	0.113461	188	0.0229632	427	0.0624817	444	0.0583596	389	0.0532804	571	0.0626853	445	0.0605607	209	0.0267263	0	0	0	0	0	0
TACGGCGGTACGAACAAGAAAAACGATGCTGCTCCTGGTACGAAGTGGAAGGCAGAATATTGTGGGTATTACG	YGGTNKKNDAAPGTKWKAEYCGYY	376	0.0531674	382	0.0507102	215	0.0380396	296	0.0772846	396	0.0471709	344	0.0403046	444	0.0564024	298	0.045524	444	0.0524451	503	0.0514683	186	0.027094	414	0.0559157	369	0.0450604	387	0.0597407	181	0.0221082	456	0.0667252	382	0.0502103	367	0.0502671	407	0.0446811	362	0.0492651	182	0.0232737	0	0	0	0	0	0
TACGGCGGTACGAACAAGCAAGCTGCTCCTGCTACGAAGTGGAAGGCAGAATATTGTGGGTATTACG	YGGTNKQAAPATKWKAEYCGYY	469	0.0663179	397	0.0527014	179	0.0316702	273	0.0712794	570	0.0678976	417	0.0488576	399	0.050686	354	0.0540788	478	0.0564611	725	0.074184	552	0.0804079	535	0.0722582	420	0.0512883	339	0.052331	225	0.0274826	244	0.0357038	200	0.0262881	275	0.0376661	639	0.0701504	316	0.0430049	239	0.0305627	0	0	0	0	949	0.115156
TACGGCGGTACGAACAAGCAAGCTGCTCCTGGTACGAAGTGGAGCAAGGAATATTGTGGGTATTACG	YGGTNKQAAPGTKWSKEYCGYY	447	0.063207	180	0.0238949	312	0.0552017	137	0.0357702	293	0.0349017	445	0.0521383	224	0.0284553	172	0.0262756	274	0.0323648	328	0.0335619	295	0.0429716	180	0.0243112	578	0.0705825	0	0	141	0.0172224	192	0.0280948	110	0.0144585	154	0.021093	379	0.0416072	121	0.0164671	139	0.0177749	0	0	0	0	0	0
TACGGCGGTACGAACAAAAAAGCTGCTGCTCCTGCTACGAAGTGGAAGGCAGAATATTGTGGGTATTACG	YGGTNKKAAAPATKWKAEYCGYY	142	0.0200792	183	0.0242931	0	0	0	0	205	0.0244193	0	0	158	0.0200711	119	0.018179	142	0.016773	164	0.0167809	179	0.0260743	94	0.0126958	0	0	202	0.0311825	277	0.0338341	86	0.0125841	173	0.0227392	123	0.016847	197	0.021627	190	0.0258574	83	0.0106138	0	0	0	0	0	0
TACGGCGGTACGAACAAAAAGGCCACGCCCCCTGCTGCTCCTGCTGCTCCTACGAAGTGGAAGGCAGAATATTGTGGGTATTACG	YGGTNKKATPPAAPAAPTKWKAEYCGYY	109	0.0154129	103	0.0136732	0	0	70	0.0182768	93	0.011078	191	0.0223784	110	0.0139736	119	0.018179	159	0.018781	178	0.0182134	149	0.0217043	85	0.0114803	0	0	79	0.0121951	93	0.0113595	0	0	0	0	163	0.0223257	180	0.0197607	187	0.0254491	0	0	0	0	0	0	0	0
TACGGCGGTACGAACAAAAAAGCTGCTGCTGCAGCCCCTGCTCCTGGTACGAAGTGGAGCAAGGAATATTGTGGGTATTACG	YGGTNKKAAAAAPAPGTKWSKEYCGYY	141	0.0199378	0	0	90	0.0159236	0	0	118	0.014056	251	0.0294083	136	0.0172764	122	0.0186373	150	0.0177179	203	0.0207715	0	0	78	0.0105348	0	0	90	0.0138932	0	0	219	0.0320457	149	0.0195846	191	0.0261608	154	0.0169064	110	0.0149701	0	0	0	0	0	0	0	0
TACGGCGGTACGAACAAAAAGGCCACGCCCCCTGCTGCTCCTGCTACGAAGTGGAAGGCAGAATATTGTGGGTATTACG	YGGTNKKATPPAAPATKWKAEYCGYY	0	0	85	0.0112837	140	0.02477	147	0.0383812	91	0.0108398	104	0.0121851	99	0.0125762	90	0.0137489	105	0.0124026	113	0.0115625	0	0	0	0	0	0	0	0	0	0	0	0	0	0	107	0.0146555	0	0	108	0.0146979	0	0	0	0	0	0	0	0
TACGGCGGTACGAACAAGCAAGCTGCTCCTGGTACGAAGTGGAAGGCAGAATATTGTGGGTATTACG	YGGTNKQAAPGTKWKAEYCGYY	126	0.0178167	0	0	98	0.017339	0	0	103	0.0122692	244	0.0285882	87	0.0110518	85	0.012985	116	0.0137019	140	0.0143252	0	0	82	0.0110751	233	0.0284528	0	0	0	0	0	0	123	0.0161672	0	0	188	0.0206389	0	0	83	0.0106138	0	0	7689	1	0	0
TACGGCGGTACGAACAAAAAAGCTGCTGCTGCAGCCCCTGCTCCTGCTACGAAGTGGAAGGCAGAATATTGTGGGTATTACG	YGGTNKKAAAAAPAPATKWKAEYCGYY	111	0.0156957	90	0.0119474	158	0.0279547	0	0	261	0.0310899	117	0.0137083	128	0.0162602	152	0.0232203	169	0.0199622	205	0.0209762	84	0.012236	124	0.0167477	0	0	0	0	121	0.0147795	0	0	0	0	160	0.0219148	172	0.0188824	172	0.0234077	0	0	0	0	0	0	0	0
TACGGCGGTACGAACAAAAAAGCTGCTGCTCCTGGTACGAAGTGGAGCAAGGAATATTGTGGGTATTACG	YGGTNKKAAAPGTKWSKEYCGYY	141	0.0199378	84	0.0111509	162	0.0286624	0	0	100	0.0119119	115	0.0134739	102	0.0129573	88	0.0134433	109	0.012875	0	0	0	0	78	0.0105348	0	0	0	0	548	0.0669354	209	0.0305824	112	0.0147213	79	0.0108204	145	0.0159183	126	0.0171475	0	0	0	0	0	0	0	0
TACGGCGGTACGAACAAAAAAGCTGCTGCTGCAGCCCCTGCTCCTGGTACGAAGTGGAAGGCAGAATATTGTGGGTATTACG	YGGTNKKAAAAAPAPGTKWKAEYCGYY	87	0.012302	0	0	81	0.0143312	0	0	0	0	116	0.0135911	86	0.0109248	86	0.0131378	106	0.0125207	142	0.0145298	0	0	86	0.0116153	274	0.0334595	83	0.0128126	156	0.0190546	0	0	108	0.0141956	145	0.0198603	119	0.013064	156	0.0212303	0	0	0	0	0	0	0	0
TACGGCGGTACGAACAAAAAGGCCACGCCCCCTGCTGCTCCTGCTACGAAGTGGAGCAAGGAATATTGTGGGTATTACG	YGGTNKKATPPAAPATKWSKEYCGYY	0	0	0	0	0	0	0	0	0	0	0	0	0	0	0	0	0	0	0	0	0	0	0	0	0	0	0	0	0	0	0	0	0	0	0	0	0	0	0	0	2316	0.296164	0	0	0	0	0	0
TACGGCGGTACGAACAAAAAAGCTGCTGCTCTTACGAAGTGGAAGGCAGGATATTGTGGGTATTACG	YGGTNKKAAALTKWKAGYCGYY	0	0	0	0	0	0	0	0	0	0	0	0	0	0	0	0	0	0	0	0	0	0	0	0	0	0	0	0	0	0	0	0	0	0	0	0	0	0	0	0	1364	0.174425	0	0	0	0	0	0
TACGGCGGTACGAACAAGAAAAACGATGCTGCAGTTCCTGGTACGAAGTGGAAGGCAGAATATTGTGGGTATTACG	YGGTNKKNDAAVPGTKWKAEYCGYY	0	0	0	0	0	0	0	0	0	0	0	0	0	0	0	0	0	0	0	0	0	0	0	0	0	0	0	0	0	0	73	0.0106819	0	0	0	0	0	0	0	0	0	0	0	0	0	0	0	0
TACGGCGGTACGAACAAGAAAAACGATGCTGCTGCTCTTACGAAGTGGAAGGCAGAATATTGTGGGTATTACG	YGGTNKKNDAAALTKWKAEYCGYY	0	0	103	0.0136732	137	0.0242392	0	0	0	0	0	0	117	0.0148628	89	0.0135961	116	0.0137019	0	0	0	0	133	0.0179633	0	0	248	0.0382834	0	0	205	0.0299971	120	0.0157729	100	0.0136968	0	0	132	0.0179641	0	0	0	0	0	0	0	0
TACGGCGGTACGAACAAGAAAAACGATGCTGCTCCTGGTGCAGTTCCTGGGGCGGTCCCTGGTGCAGTTCCTGGTGCTGCTGCTCTTACGAAGTGGAAGGCAGGATATTGTGGGTATTACG	YGGTNKKNDAAPGAVPGAVPGAVPGAAALTKWKAGYCGYY	0	0	0	0	0	0	0	0	0	0	0	0	0	0	0	0	0	0	0	0	0	0	0	0	0	0	0	0	0	0	0	0	0	0	0	0	0	0	0	0	0	0	0	0	0	0	0	0
TACGGCGGTACGAACAAAAAGGCCACGCCCCCTGCTGCTGCAGTTCCTGGTACGAAGTGGAAGGCAGAATATTGTGGGTATTACG	YGGTNKKATPPAAAVPGTKWKAEYCGYY	0	0	0	0	0	0	0	0	0	0	0	0	0	0	0	0	0	0	0	0	0	0	0	0	0	0	0	0	0	0	0	0	0	0	0	0	0	0	0	0	0	0	0	0	0	0	0	0
TACGGCGGTACGAACAAGAAAAACGATGCTGCTCCTGGTGCAGTTCCTGGGGCGGTCCCTGGTGCAGTTCCTGGTGCTGCTGCTCTTACGAAGTGGAAGGCAGAATATTGTGGGTATTACG	YGGTNKKNDAAPGAVPGAVPGAVPGAAALTKWKAEYCGYY	0	0	0	0	0	0	56	0.0146214	0	0	0	0	0	0	70	0.0106936	0	0	136	0.0139159	77	0.0112163	77	0.0103998	0	0	0	0	0	0	0	0	0	0	0	0	0	0	0	0	0	0	0	0	0	0	0	0
TACGGCGGTACGAACAAGAAAAACGATGCTGCTCCTGGTGCAGTTCCTGGGGCGGTCCCTGGTGCAGTTCCTGGGGCGGTCCCTGGTACGAAGTGGAGCAAGGAATATTGTGGGTATTACG	YGGTNKKNDAAPGAVPGAVPGAVPGAVPGTKWSKEYCGYY	0	0	0	0	0	0	0	0	0	0	0	0	0	0	0	0	0	0	0	0	0	0	0	0	0	0	0	0	0	0	0	0	0	0	0	0	0	0	0	0	204	0.026087	0	0	0	0	0	0
TACGGCGGTACGAACAAGAAAAACGATGCTGCAGTTCCTGCTACGAAGTGGAAGGCAGAATATTGTGGGTATTACG	YGGTNKKNDAAVPATKWKAEYCGYY	0	0	0	0	0	0	0	0	0	0	0	0	0	0	0	0	0	0	0	0	0	0	0	0	0	0	0	0	0	0	0	0	0	0	0	0	0	0	0	0	0	0	0	0	0	0	0	0
TACGGCGGTACGAACAAGAAAAACGATGCTGCTCTTACGAAGTGGAAGGCAGAATATTGTGGGTATTACG	YGGTNKKNDAALTKWKAEYCGYY	0	0	0	0	141	0.0249469	0	0	0	0	0	0	0	0	0	0	0	0	0	0	0	0	104	0.0140465	126	0.0153865	152	0.023464	288	0.0351777	0	0	0	0	0	0	0	0	0	0	0	0	0	0	0	0	0	0
TACGGCGGTACGAACAAGAAAAACGATGCTGCTCCTGGTGCAGTTCCTGGTGCTGCTGCTCTTACGAAGTGGAAGGCAGGATATTGTGGGTATTACG	YGGTNKKNDAAPGAVPGAAALTKWKAGYCGYY	0	0	0	0	0	0	0	0	0	0	0	0	0	0	0	0	0	0	0	0	0	0	0	0	0	0	0	0	0	0	0	0	0	0	0	0	0	0	0	0	0	0	0	0	0	0	0	0
TACGGCGGTACGAACAAAAAGGCCACGCCCCCTGCTCCTGGTACGAAGTGGAAGGCAGGATATTGTGGGTATTACG	YGGTNKKATPPAPGTKWKAGYCGYY	0	0	0	0	60	0.0106157	0	0	0	0	0	0	0	0	0	0	0	0	0	0	0	0	0	0	0	0	0	0	107	0.0130695	0	0	0	0	0	0	0	0	0	0	0	0	0	0	0	0	0	0
TACGGCGGTACGAACAAAAAGGCCACGCCCCCTGCTGCTCCTGGTACGAAGTGGAGCAAGGAATATTGTGGGTATTACG	YGGTNKKATPPAAPGTKWSKEYCGYY	0	0	0	0	59	0.0104388	0	0	105	0.0125074	167	0.0195665	0	0	74	0.0113046	0	0	0	0	0	0	0	0	0	0	0	0	0	0	0	0	0	0	0	0	0	0	0	0	0	0	0	0	0	0	0	0
TACGGCGGTACGAACAAGCAAGCTGCTGCGGTCCCTGGTGCAGTTCCTGGTGCTGCTGCTCTTACGAAGTGGAAGGCAGGATATTGTGGGTATTACG	YGGTNKQAAAVPGAVPGAAALTKWKAGYCGYY	0	0	0	0	0	0	0	0	0	0	0	0	0	0	0	0	0	0	0	0	0	0	0	0	0	0	0	0	0	0	0	0	0	0	0	0	0	0	0	0	0	0	0	0	0	0	0	0
TACGGCGGTACGAACAAGAAAAACGATGCTGCTCCTGGTGCAGTTCCTGGTACGAAGTGGAGCAAGGAATATTGTGGGTATTACG	YGGTNKKNDAAPGAVPGTKWSKEYCGYY	0	0	0	0	0	0	0	0	0	0	0	0	0	0	0	0	0	0	0	0	0	0	0	0	0	0	0	0	0	0	0	0	0	0	0	0	0	0	0	0	0	0	0	0	0	0	0	0
TACGGCGGTACGAACAAAAAGGCCACGCCCCCTGCTGCTACGAAGTGGAAGGCAGAATATTGTGGGTATTACG	YGGTNKKATPPAATKWKAEYCGYY	0	0	0	0	0	0	0	0	0	0	0	0	0	0	0	0	0	0	0	0	0	0	0	0	0	0	0	0	0	0	0	0	0	0	0	0	0	0	0	0	0	0	0	0	0	0	0	0
TACGGCGGTACGAACAAGAAAAACGATGCTGCTCCTGCTGCTCCTACGAAGTGGAAGGCAGAATATTGTGGGTATTACG	YGGTNKKNDAAPAAPTKWKAEYCGYY	0	0	0	0	58	0.0102619	0	0	93	0.011078	0	0	0	0	0	0	0	0	0	0	0	0	0	0	0	0	0	0	0	0	0	0	120	0.0157729	0	0	0	0	0	0	0	0	0	0	0	0	0	0
TACGGCGGTACGAACAAGAAAAACGATGCTGCTCCTGGTACGAAGTGGAAGGCAGGATATTGTGGGTATTACG	YGGTNKKNDAAPGTKWKAGYCGYY	0	0	0	0	0	0	0	0	0	0	0	0	0	0	0	0	0	0	0	0	0	0	0	0	0	0	0	0	197	0.0240625	0	0	0	0	0	0	0	0	0	0	0	0	0	0	0	0	0	0
TACGGCGGTACGAACAAGAAAAACGATGCTGCTCCTACGAAGTGGAAGGCAGAATATTGTGGGTATTACG	YGGTNKKNDAAPTKWKAEYCGYY	0	0	0	0	0	0	0	0	0	0	0	0	0	0	0	0	0	0	0	0	0	0	0	0	0	0	0	0	0	0	0	0	0	0	0	0	0	0	0	0	0	0	0	0	0	0	0	0
TACGGCGGTACGAACAAAAAAGCTGCTGCTCCTACGAAGTGGAAGGCAGAATATTGTGGGTATTACG	YGGTNKKAAAPTKWKAEYCGYY	0	0	0	0	0	0	0	0	0	0	0	0	0	0	0	0	0	0	0	0	0	0	0	0	0	0	0	0	0	0	0	0	0	0	0	0	0	0	0	0	0	0	0	0	0	0	0	0
TACGGCGGTACGAACAAGAAAAACGATGCTGCTGCTCTTACGAAGTGGAAGGCAGGATATTGTGGGTATTACG	YGGTNKKNDAAALTKWKAGYCGYY	0	0	0	0	0	0	0	0	0	0	0	0	0	0	0	0	0	0	0	0	0	0	0	0	0	0	0	0	0	0	0	0	0	0	0	0	0	0	0	0	0	0	0	0	0	0	512	0.0621284
TACGGCGGTACGAACAAGCAAGCTGCTGCGGTCCCCGGCGTCGTCCCTGGTGCGGTTCCTGCTCTTACGAAGTGGAAGGCAGAATATTGTGGGTATTACG	YGGTNKQAAAVPGVVPGAVPALTKWKAEYCGYY	0	0	0	0	0	0	0	0	0	0	0	0	0	0	0	0	0	0	0	0	76	0.0110706	0	0	0	0	0	0	0	0	0	0	0	0	0	0	0	0	0	0	0	0	0	0	0	0	465	0.0564252
TACGGCGGTACGAACAAGAAAAACGATGCTGCTCCTGGTGCAGTTCCTGGGGCGGTCCCTGGTGCAGTTCCTGGTGCTGCTGCTCTTACGAAGTGGAGCAAGGAATATTGTGGGTATTACG	YGGTNKKNDAAPGAVPGAVPGAVPGAAALTKWSKEYCGYY	0	0	0	0	0	0	0	0	0	0	151	0.0176919	0	0	0	0	0	0	0	0	0	0	0	0	0	0	0	0	0	0	0	0	0	0	0	0	0	0	0	0	0	0	0	0	0	0	0	0
TACGGCGGTACGAACAAAAAGGCCACGCCCCCTGCTGCTGCTCTTACGAAGTGGAGCAAGGAATATTGTGGGTATTACG	YGGTNKKATPPAAALTKWSKEYCGYY	0	0	0	0	0	0	0	0	0	0	0	0	0	0	0	0	0	0	0	0	0	0	0	0	0	0	0	0	0	0	0	0	0	0	0	0	0	0	0	0	0	0	0	0	0	0	0	0
TACGGCGGTACGAACAAGAAAAACGATGCTGCTCTTACGAAGTGGAAGGCAGGATATTGTGGGTATTACG	YGGTNKKNDAALTKWKAGYCGYY	0	0	0	0	0	0	0	0	0	0	152	0.017809	0	0	0	0	0	0	0	0	0	0	0	0	0	0	0	0	148	0.0180774	0	0	0	0	0	0	0	0	0	0	0	0	0	0	0	0	0	0
TACGGCGGTACGAACAAAAAAGCTGCTGCTGCTGCTCCTGCTACGAAGTGGAAGGCAGAATATTGTGGGTATTACG	YGGTNKKAAAAAPATKWKAEYCGYY	0	0	0	0	0	0	0	0	0	0	0	0	0	0	0	0	0	0	0	0	0	0	0	0	0	0	0	0	0	0	0	0	0	0	0	0	0	0	0	0	0	0	0	0	0	0	0	0
TACGGCGGTACGAACAAGAAAAACGATGCTGCTCCTGCTACGAAGTGGAAGGCAGGATATTGTGGGTATTACG	YGGTNKKNDAAPATKWKAGYCGYY	0	0	0	0	0	0	91	0.0237598	0	0	0	0	0	0	0	0	0	0	0	0	0	0	0	0	0	0	0	0	114	0.0139245	0	0	0	0	0	0	0	0	0	0	0	0	0	0	0	0	0	0
TACGGCGGTACGAACAAAAAAGCTGCTCCTGCTACGAAGTGGAAGGCAGAATATTGTGGGTATTACG	YGGTNKKAAPATKWKAEYCGYY	0	0	0	0	0	0	129	0.0336815	0	0	0	0	0	0	0	0	0	0	0	0	0	0	0	0	0	0	0	0	140	0.0171003	0	0	0	0	0	0	0	0	0	0	0	0	0	0	0	0	0	0
TACGGCGGTACGAACAAAAAAGCTGCTGCTCCTGGTACGAAGTGGAAGGCAGAATATTGTGGGTATTACG	YGGTNKKAAAPGTKWKAEYCGYY	0	0	0	0	0	0	0	0	0	0	0	0	0	0	0	0	0	0	0	0	0	0	0	0	0	0	0	0	0	0	0	0	0	0	0	0	0	0	0	0	0	0	0	0	0	0	0	0
TACGGCGGTACGAACAAGCAAGCTGCTGCGGTCCCCGGCGTCGTCCCTGGTGCAGTTCCTGGTACGAAGTGGAAGGCAGAATATTGTGGGTATTACG	YGGTNKQAAAVPGVVPGAVPGTKWKAEYCGYY	0	0	0	0	0	0	0	0	0	0	0	0	0	0	0	0	0	0	0	0	0	0	0	0	245	0.0299182	0	0	0	0	0	0	0	0	0	0	0	0	0	0	0	0	0	0	0	0	0	0
TACGGCGGTACGAACAAGAAAAACGATGCTGCAGTTCCTGGTACGAAGTGGAGCAAGGAATATTGTGGGTATTACG	YGGTNKKNDAAVPGTKWSKEYCGYY	0	0	0	0	0	0	68	0.0177546	0	0	0	0	0	0	0	0	0	0	0	0	0	0	0	0	0	0	0	0	0	0	0	0	0	0	0	0	0	0	0	0	0	0	0	0	0	0	0	0
TACGGCGGTACGAACAAGAAAAACGATGCAGTTCCTGGTGCTGCTGCTCTTACGAAGTGGAAGGCAGGATATTGTGGGTATTACG	YGGTNKKNDAVPGAAALTKWKAGYCGYY	0	0	0	0	0	0	0	0	0	0	0	0	0	0	0	0	0	0	0	0	0	0	0	0	0	0	0	0	0	0	0	0	0	0	0	0	0	0	0	0	0	0	0	0	0	0	0	0
TACGGCGGTACGAACAAGAAAAACGATGCTGCTACGAAGTGGAAGGCAGAATATTGTGGGTATTACG	YGGTNKKNDAATKWKAEYCGYY	0	0	0	0	0	0	0	0	0	0	0	0	0	0	0	0	0	0	0	0	0	0	0	0	0	0	0	0	0	0	0	0	0	0	0	0	0	0	0	0	0	0	0	0	0	0	0	0
TACGGCGGTACGAACAAAAAAGCTGCTGCAGTTCCTGCTACGAAGTGGAAGGCAGAATATTGTGGGTATTACG	YGGTNKKAAAVPATKWKAEYCGYY	0	0	0	0	0	0	0	0	0	0	0	0	0	0	0	0	0	0	0	0	0	0	0	0	0	0	0	0	0	0	0	0	0	0	0	0	0	0	0	0	0	0	0	0	0	0	0	0
TACGGCGGTACGAACAAAAAAGCTGCTGCTGCTCTTACGAAGTGGAAGGCAGAATATTGTGGGTATTACG	YGGTNKKAAAALTKWKAEYCGYY	0	0	0	0	0	0	0	0	0	0	0	0	0	0	0	0	0	0	0	0	0	0	0	0	0	0	0	0	0	0	0	0	202	0.026551	0	0	0	0	0	0	0	0	0	0	0	0	0	0
TACGGCGGTACGAACAAAAAAGCTGCTGCTGCAGCCCCTGCTCCTGCTACGAAGTGGAGCAAGGAATATTGTGGGTATTACG	YGGTNKKAAAAAPAPATKWSKEYCGYY	0	0	0	0	0	0	0	0	0	0	0	0	0	0	0	0	0	0	0	0	0	0	0	0	106	0.0129442	0	0	0	0	0	0	0	0	0	0	0	0	0	0	0	0	0	0	0	0	0	0
TACGGCGGTACGAACAAGCAAGCTGCTCCTGGTACGAAGTGGAAGGCAGGATATTGTGGGTATTACG	YGGTNKQAAPGTKWKAGYCGYY	0	0	0	0	0	0	0	0	0	0	0	0	0	0	0	0	0	0	0	0	0	0	0	0	0	0	0	0	0	0	0	0	0	0	0	0	0	0	0	0	0	0	0	0	0	0	0	0
TACGGCGGTACGAACAAAAAAGCTGCTGCTGCAGCTCCTGCTACGAAGTGGAAGGCAGAATATTGTGGGTATTACG	YGGTNKKAAAAAPATKWKAEYCGYY	0	0	0	0	0	0	0	0	0	0	0	0	0	0	0	0	0	0	0	0	0	0	0	0	0	0	0	0	0	0	0	0	0	0	0	0	0	0	0	0	0	0	0	0	0	0	0	0
TACGGCGGTACGAACAAAAAGGCCACGCCCCCTGCTCCTGGTACGAAGTGGAGCAAGGAATATTGTGGGTATTACG	YGGTNKKATPPAPGTKWSKEYCGYY	0	0	0	0	0	0	0	0	0	0	0	0	0	0	0	0	0	0	0	0	0	0	0	0	0	0	0	0	0	0	76	0.0111209	0	0	0	0	0	0	0	0	0	0	0	0	0	0	0	0
TACGGCGGTACGAACAAAAAAGCTGCTGCTGCAGCCCCTGCTCCTGCTACGAAGTGGAAGGCAGGATATTGTGGGTATTACG	YGGTNKKAAAAAPAPATKWKAGYCGYY	0	0	0	0	0	0	0	0	0	0	0	0	0	0	0	0	0	0	0	0	0	0	0	0	0	0	0	0	0	0	0	0	0	0	0	0	0	0	0	0	0	0	0	0	0	0	0	0
TACGGCGGTACGAACAAGAAAAACGATGCTCCTGCTACGAAGTGGAAGGCAGAATATTGTGGGTATTACG	YGGTNKKNDAPATKWKAEYCGYY	0	0	0	0	0	0	0	0	0	0	0	0	0	0	0	0	0	0	0	0	0	0	0	0	0	0	0	0	0	0	0	0	138	0.0181388	0	0	0	0	0	0	0	0	0	0	0	0	0	0
TACGGCGGTACGAACAAGAAAAACGATGCTGCTGCAGCCCCTGCTCCTGCTACGAAGTGGAAGGCAGAATATTGTGGGTATTACG	YGGTNKKNDAAAAPAPATKWKAEYCGYY	0	0	0	0	0	0	0	0	0	0	0	0	0	0	0	0	0	0	0	0	0	0	0	0	0	0	0	0	138	0.016856	0	0	0	0	0	0	0	0	0	0	0	0	0	0	0	0	0	0
TACGGCGGTACGAACAAGCAAGCTGCTCTTACGAAGTGGAAGGCAGGATATTGTGGGTATTACG	YGGTNKQAALTKWKAGYCGYY	0	0	0	0	0	0	0	0	0	0	0	0	0	0	0	0	0	0	0	0	0	0	0	0	0	0	0	0	134	0.0163674	0	0	0	0	0	0	0	0	0	0	0	0	0	0	0	0	0	0
TACGGCGGTACGAACAAGCAAGCTGCTGCAGCCCCTGCTCCTGGTACGAAGTGGAGCAAGGAATATTGTGGGTATTACG	YGGTNKQAAAAPAPGTKWSKEYCGYY	0	0	0	0	0	0	0	0	0	0	0	0	0	0	0	0	0	0	0	0	0	0	0	0	0	0	0	0	0	0	0	0	0	0	0	0	0	0	0	0	0	0	0	0	0	0	0	0
TACGGCGGTACGAACAAAAAAGCTGCTGCTGCGGTCCCCGGCGTCGTCCCTGGTGCGGTTCCTGCTCTTACGAAGTGGAAGGCAGAATATTGTGGGTATTACG	YGGTNKKAAAAVPGVVPGAVPALTKWKAEYCGYY	0	0	0	0	0	0	0	0	0	0	0	0	0	0	0	0	0	0	0	0	0	0	0	0	0	0	0	0	0	0	0	0	0	0	0	0	0	0	0	0	0	0	0	0	0	0	0	0
TACGGCGGTACGAACAAGCAAGCTGCTCTTACGAAGTGGAAGGCAGAATATTGTGGGTATTACG	YGGTNKQAALTKWKAEYCGYY	0	0	0	0	111	0.0196391	0	0	0	0	0	0	0	0	0	0	0	0	0	0	0	0	0	0	0	0	0	0	0	0	0	0	0	0	0	0	0	0	0	0	0	0	0	0	0	0	0	0
TACGGCGGTACGAACAAAAAAGCTGCTGCTACGAAGTGGAAGGCAGAATATTGTGGGTATTACG	YGGTNKKAAATKWKAEYCGYY	0	0	0	0	103	0.0182236	0	0	0	0	0	0	0	0	0	0	0	0	0	0	0	0	0	0	0	0	0	0	0	0	0	0	0	0	0	0	0	0	0	0	0	0	0	0	0	0	0	0
TACGGCGGTACGAACAAAAAAGCTGCTGCTCCTGGTGCAGTTCCTGGTGCTCCTGCTACGAAGTGGAAGGCAGAATATTGTGGGTATTACG	YGGTNKKAAAPGAVPGAPATKWKAEYCGYY	0	0	0	0	0	0	0	0	0	0	0	0	0	0	0	0	0	0	0	0	0	0	0	0	0	0	0	0	0	0	0	0	0	0	0	0	0	0	0	0	0	0	0	0	0	0	0	0
TACGGCGGTACGAACAAGAAAAACGAAGCTGCTCCTGCTACGAAGTGGAAGGCAGAATATTGTGGGTATTACG	YGGTNKKNEAAPATKWKAEYCGYY	0	0	0	0	98	0.017339	0	0	0	0	0	0	0	0	0	0	0	0	0	0	0	0	0	0	0	0	0	0	0	0	0	0	0	0	0	0	0	0	0	0	0	0	0	0	0	0	0	0
TACGGCGGTACGAACAAGAAAAACGATGCTGATCTTACGAAGTGGAAGGCAGGATATTGTGGGTATTACG	YGGTNKKNDADLTKWKAGYCGYY	0	0	0	0	0	0	0	0	0	0	0	0	0	0	0	0	0	0	0	0	0	0	0	0	0	0	0	0	93	0.0113595	0	0	0	0	0	0	0	0	0	0	0	0	0	0	0	0	0	0
TACGGCGGTACGAACAAGAAAAACGCTGCTGCTCCTGCTACGAAGTGGAAGGCAGAATATTGTGGGTATTACG	YGGTNKKNAAAPATKWKAEYCGYY	0	0	0	0	0	0	0	0	0	0	0	0	0	0	0	0	0	0	0	0	0	0	0	0	0	0	0	0	0	0	90	0.0131694	0	0	0	0	0	0	0	0	0	0	0	0	0	0	0	0
TACGGCGGTACGAACAAAAAAGCTGCTGCTGCAGCCCCTGCTGCTGCAGTTCCTGGTACGAAGTGGAGCAAGGAATATTGTGGGTATTACG	YGGTNKKAAAAAPAAAVPGTKWSKEYCGYY	0	0	0	0	0	0	0	0	0	0	0	0	0	0	0	0	0	0	0	0	0	0	0	0	0	0	0	0	0	0	0	0	0	0	0	0	0	0	0	0	0	0	0	0	0	0	0	0
TACGGCGGTACGAACAAGAAAAACGATGCTGCTCCTGGTGCAGTTCCTGGGGCGGTCCCTGGTGCGGTTCCTGCTCTTACGAAGTGGAAGGCAGAATATTGTGGGTATTACG	YGGTNKKNDAAPGAVPGAVPGAVPALTKWKAEYCGYY	0	0	0	0	0	0	0	0	0	0	0	0	0	0	0	0	0	0	0	0	0	0	0	0	0	0	0	0	0	0	0	0	0	0	0	0	0	0	0	0	0	0	0	0	0	0	0	0
TACGGCGGTACGAACAAGCAAGCTGCTGCGGTCCCCGGCGTCGTCCCTGGTGCGGTTCCTGCTCTTACGAAGTGGAGCAAGGAATATTGTGGGTATTACG	YGGTNKQAAAVPGVVPGAVPALTKWSKEYCGYY	0	0	0	0	0	0	0	0	0	0	0	0	0	0	0	0	0	0	0	0	81	0.011799	0	0	0	0	0	0	0	0	0	0	0	0	0	0	0	0	0	0	0	0	0	0	0	0	0	0
TACGGCGGTACGAACAAAAAGGCCACGCCCCCTGCTGCTCCTGCTGCTCCTGCTACGAAGTGGAAGGCAGAATATTGTGGGTATTACG	YGGTNKKATPPAAPAAPATKWKAEYCGYY	0	0	0	0	0	0	0	0	0	0	0	0	0	0	0	0	0	0	0	0	0	0	0	0	0	0	0	0	0	0	0	0	0	0	0	0	0	0	0	0	0	0	0	0	0	0	0	0
TACGGCGGTACGAACAAGCAAGCTGCTCCTGCTACGAAGTGGAGCAAGGAATATTGTGGGTATTACG	YGGTNKQAAPATKWSKEYCGYY	0	0	0	0	69	0.0122081	0	0	0	0	0	0	0	0	0	0	0	0	0	0	0	0	0	0	0	0	0	0	0	0	0	0	0	0	0	0	0	0	0	0	0	0	0	0	0	0	0	0
TACGGCGGTACGAACAAGCAAGCTGCTCCTGCTACGAAGTGGAAGGCAGGATATTGTGGGTATTACG	YGGTNKQAAPATKWKAGYCGYY	0	0	0	0	66	0.0116773	0	0	0	0	0	0	0	0	0	0	0	0	0	0	0	0	0	0	0	0	0	0	0	0	0	0	0	0	0	0	0	0	0	0	0	0	0	0	0	0	0	0
TACGGCGGTACGAACAAGCATGCTGCTGCAGTTCCTGGTACGAAGTGGAAGGCAGAATATTGTGGGTATTACG	YGGTNKHAAAVPGTKWKAEYCGYY	0	0	0	0	0	0	0	0	0	0	0	0	0	0	0	0	0	0	0	0	0	0	0	0	0	0	0	0	0	0	0	0	0	0	0	0	0	0	0	0	0	0	0	0	0	0	0	0
TACGGCGGTACGAACAAAAAGGCCACGCCCCCTGCTGCTCCTGGTACGAAGTGGAAGGCAGAATATTGTGGGTATTACG	YGGTNKKATPPAAPGTKWKAEYCGYY	0	0	0	0	0	0	50	0.0130548	0	0	0	0	0	0	0	0	0	0	0	0	0	0	0	0	0	0	0	0	0	0	0	0	0	0	0	0	0	0	0	0	0	0	0	0	0	0	0	0
[truncated: 88 more columns]
