# Supplementary material for: Longitudinal Variations in the tprK Gene of Treponema pallidum in an Amoy Strain-Infected Rabbit Model
Source: Microbiol Spectr. 2023 Jun 22;11(4):e01067-23. doi: 10.1128/spectrum.01067-23 (PMC10433980; doi:10.1128/spectrum.01067-23)
Supplement: Supplemental file 5 — Supplemental material. Download spectrum.01067-23-s0005.xlsx, XLSX file, 0.01 MB [file spectrum.01067-23-s0005.xlsx]

## Sheet: Sheet1
Table S3. Amino acid sequences of the initial predominant sequence in different V regions
Region	Amino acid sequences of synthetic peptides
V1	IASEKNGGAQPLKH
V2	WEGKDSQGKAPAGVTHSKYGL
V4	DVGHKKENAANVNGTVG
V5	YFASQASNVFQGVFLNMAMTAHDCAAYI
V6	PVHWNAFTHAQAPAAADIHFP
V7	YGGTNKKNDAAPATKWKAEYCGYY
#The peptide of V3 region was failed to synthesize.
