# Supplementary material for: Longitudinal Variations in the tprK Gene of Treponema pallidum in an Amoy Strain-Infected Rabbit Model
Source: Microbiol Spectr. 2023 Jun 22;11(4):e01067-23. doi: 10.1128/spectrum.01067-23 (PMC10433980; doi:10.1128/spectrum.01067-23)
Supplement: Supplemental file 6 — Supplemental material. Download spectrum.01067-23-s0006.xls, XLS file, 0.08 MB [file spectrum.01067-23-s0006.xls]

## Sheet: V1-V7
Table S4. Detailed information of seven variable regions (V1-V7) of the tprK gene can be detected in the lymph nodes and testicular tissues of rabbits after eight months of infection.
V1 region
Nucleotide	Amino acid	testicular in Rabbit 1	testicular in Rabbit 1-F	testicular in Rabbit 3	testicular in Rabbit 3-F	testicular in Rabbit 7	testicular in Rabbit 7-F	lymph nodes in Rabbit 8	lymph nodes in Rabbit 8-F
GCATTGCATCTGAAAAAAATGGTGGCGCCCAACCCCTCAAGCAT	IASEKNGGAQPLKH	9393	1	3128	0.470023	0	0	3545	0.586047
GCATTGCATCCGATGGTGGCGCCCAACCCCTCAAGCAT	IASDGGAQPLKH	0	0	3261	0.490008	2018	0.119091	1999	0.330468
GCATTGCATATGAAAATGGTGGCGCCCAACCCCTCAAGCAT	IAYENGGAQPLKH	0	0	172	0.0258452	6370	0.375922	235	0.0388494
GCATTGCATCCGAAGATGGTAGCGCCGGAAACCTCAAGCAT	IASEDGSAGNLKH	0	0	0	0	3873	0.228563	119	0.0196727
GCATTGCATCCGATGGTGGCGCCATCAAGCAT	IASDGGAIKH	0	0	0	0	976	0.0575981	61	0.0100843
GCATTGCATCTGAAACTGGTGGCGCCCAACCCCTCAAGCAT	IASETGGAQPLKH	0	0	0	0	0	0	90	0.0148785
GCATTGCATCTGAAACTGGTGGCGCCGGAGCCCTCAAGCAT	IASETGGAGALKH	0	0	0	0	2291	0.135202	0	0
GCATTGCATCCGAAGATGGTGGCGCCCAACCCCTCAAGCAT	IASEDGGAQPLKH	0	0	0	0	446	0.0263204	0	0
GCATTGCATCTGAAACTGGTGGCGCCGGACCCCTCAAGCAT	IASETGGAGPLKH	0	0	0	0	592	0.0349366	0	0
GCATTGCATCTGAAAAAAATGGTGGCGCCGGACCCCTCAAGCAT	IASEKNGGAGPLKH	0	0	0	0	379	0.0223665	0	0
GCATTGCATCCGATGGTGGCGCCCTCAAGCAT	IASDGGALKH	0	0	94	0.0141247	0	0	0	0
V2 region
Nucleotide	Amino acid	testicular in Rabbit 1	testicular in Rabbit 1-F	testicular in Rabbit 3	testicular in Rabbit 3-F	testicular in Rabbit 7	testicular in Rabbit 7-F	lymph nodes in Rabbit 8	lymph nodes in Rabbit 8-F
TGGGAGGGCAAAGACAGTCAGGGCAAGGCCCCAGCAGGAGTAACCCACAGCAAGTATGGATTGGG	WEGKDSQGKAPAGVTHSKYGL	5822	0.564968	8395	0.831517	0	0	5261	0.780332
TGGGAGGGCAAAGACAGCAAGGGCGTCGTCCGAGCAGGAGTAACCCACAGCAAGTATGGATTGGG	WEGKDSKGVVRAGVTHSKYGL	4483	0.435032	0	0	0	0	0	0
TGGGAGGGCAAACCAAACGGCAACGTCCCAGCAGGAGTAACCCCCAGCAAGTATGGATTGGG	WEGKPNGNVPAGVTPSKYGL	0	0	864	0.0855784	1674	0.197709	772	0.114506
TGGGAGGGCAAAGACAGCAAGGGCGTCGTCCAAGCAGGAGCAAACCACAGCAAGTATGGATTGGG	WEGKDSKGVVQAGANHSKYGL	0	0	0	0	1515	0.17893	0	0
TGGGAGGGCAAGTCAAACACGGGCGCCCCAGCAGGAGTAACCCACAGCAAGTATGGATTGGG	WEGKSNTGAPAGVTHSKYGL	0	0	209	0.0207013	895	0.105704	103	0.0152774
TGGGAGGGCAAGTCAAACACGGGCGCCCCAGCAGGAACTCCCAGCAAGTATGGATTGGG	WEGKSNTGAPAGTPSKYGL	0	0	0	0	1172	0.13842	0	0
TGGGAGGGCAAAGACAGCAAGGGCGTCGTCCAAGCAGGAGTAACCCACAGCAAGTATGGATTGGG	WEGKDSKGVVQAGVTHSKYGL	0	0	0	0	949	0.112082	119	0.0176505
TGGGAGGGCAAAGACAGCAAGGGCAACGTCCCAGCAGGAGTAACCCCCAGCAAGTATGGATTGGG	WEGKDSKGNVPAGVTPSKYGL	0	0	501	0.0496236	0	0	312	0.0462771
TGGGAGGGCAAACCAAACGGCAACGTCCCAGCAGGAGTAACCCACAGCAAGTATGGATTGGG	WEGKPNGNVPAGVTHSKYGL	0	0	0	0	688	0.0812566	88	0.0130525
TGGGAGGGCAAAGACAGTCAGGGCAAGGCCCCAGCAGGAACTCCCAGCAAGTATGGATTGGG	WEGKDSQGKAPAGTPSKYGL	0	0	0	0	423	0.0499587	0	0
TGGGAGGGCAAAGACAGTCAGGGCGTCGTCCAAGCAGGAGCAAACCACAGCAAGTATGGATTGGG	WEGKDSQGVVQAGANHSKYGL	0	0	0	0	277	0.0327152	0	0
TGGGAGGGCAAAGACAGCAAGGGCGTCGTCCAAGCAGGAGTAACCCCCAGCAAGTATGGATTGGG	WEGKDSKGVVQAGVTPSKYGL	0	0	0	0	228	0.0269281	0	0
TGGGAGGGCAAAGACAGTCAGGGCAAGGCCCCAGCAGGAACCCACAGCAAGTATGGATTGGG	WEGKDSQGKAPAGTHSKYGL	0	0	127	0.0125792	0	0	87	0.0129042
TGGGAGGGCAAGTCAAACACGGGCGCCCCAGCAGGAGCAAACCACAGCAAGTATGGATTGGG	WEGKSNTGAPAGANHSKYGL	0	0	0	0	202	0.0238573	0	0
TGGGAGGGCAAAGACAGCAAGGGCGTCGTCCCAGCAGGAGTAACCCCCAGCAAGTATGGATTGGG	WEGKDSKGVVPAGVTPSKYGL	0	0	0	0	124	0.0146451	0	0
TGGGAGGGCAAGTCAAACACGGGCGCCGCCCCAGCAGGAACTCCCAGCAAGTATGGATTGGG	WEGKSNTGAAPAGTPSKYGL	0	0	0	0	111	0.0131097	0	0
TGGGAGGGCAAGTCAAACACGGGCGCCCCAGCAGCAGGAGTAACCCCCAGCAAGTATGGATTGGG	WEGKSNTGAPAAGVTPSKYGL	0	0	0	0	105	0.0124011	0	0
TGGGAGGGCAAGTCAAACACGGGCGCCCCAGCAGCAGGAGTAACCCACAGCAAGTATGGATTGGG	WEGKSNTGAPAAGVTHSKYGL	0	0	0	0	104	0.012283	0	0
V3 region
Nucleotide	Amino acid	testicular in Rabbit 1	testicular in Rabbit 1-F	testicular in Rabbit 3	testicular in Rabbit 3-F	testicular in Rabbit 7	testicular in Rabbit 7-F	lymph nodes in Rabbit 8	lymph nodes in Rabbit 8-F
TATGCCCAAGCAGCCGCAGCCGCAGTCAACAACGACATCTTATGGGATGTCGGGGCTAAGGTGAGTATG	YAQAAAAAVNNDILWDVGAKVSM	12941	1	10294	0.977681	0	0	6356	0.335197
TATGCCCAAGCCCGAGCCCTGGCAGCCGGGGCTAAGGTGAGTATG	YAQARALAAGAKVSM	0	0	90	0.00854782	0	0	8955	0.47226
TATGCCCAAGCAGCCGCAGCCGGGGCTGGAGTCGACATCTTATGGGATGTCGGGGCTAAGGTGAGTATG	YAQAAAAGAGVDILWDVGAKVSM	0	0	0	0	4904	0.393264	0	0
TATGCCCAAGCAGCCGCAGCCCCAGCCAACAACGCCATCTTATGGGATGTCGGGGCTAAGGTGAGTATG	YAQAAAAPANNAILWDVGAKVSM	0	0	0	0	1519	0.121812	0	0
TATGCCCAAGCCCCAGCCGCAGTCAACAACGACATCTTATGGGATGTCGGGGCTAAGGTGAGTATG	YAQAPAAVNNDILWDVGAKVSM	0	0	0	0	1422	0.114034	0	0
TATGCCCAAGCAGCCGGAGCCGCAGTCAACAACGACATCTTATGGGATGTCGGGGCTAAGGTGAGTATG	YAQAAGAAVNNDILWDVGAKVSM	0	0	0	0	930	0.074579	310	0.0163485
TATGCCACAGCCGCAGCCGCAGTCAACAACGACATCTTATGGGATGTCGGGGCTAAGGTGAGTATG	YATAAAAVNNDILWDVGAKVSM	0	0	0	0	0	0	1217	0.064181
TATGCCCGAGCCCTACCCGCAGCCGCAGCCGCAGCCGCAGTCAACAACGACATCTTATGGGATGTCGGGGCTAAGGTGAGTATG	YARALPAAAAAAAVNNDILWDVGAKVSM	0	0	0	0	0	0	922	0.0486236
TATGCCCGAGCCGCAGCCGCAGCCGGGGCTGGAGTCGACATCTTATGGGATGTCGGGGCTAAGGTGAGTATG	YARAAAAAGAGVDILWDVGAKVSM	0	0	0	0	873	0.070008	0	0
TATGCCACAGCCCGACCCCCAGCCCCAGCCAACAACGCCATCTTATGGGATGTCGGGGCTAAGGTGAGTATG	YATARPPAPANNAILWDVGAKVSM	0	0	0	0	0	0	692	0.036494
TATGCCCAAGCAGCCGGAGCCCCAGCCAACAACGCCATCTTATGGGATGTCGGGGCTAAGGTGAGTATG	YAQAAGAPANNAILWDVGAKVSM	0	0	0	0	489	0.0392141	0	0
TATGCCCAAGCAGCCGGAGCCCCAGCCAATGACATCTTATGGGATGTCGGGGCTAAGGTGAGTATG	YAQAAGAPANDILWDVGAKVSM	0	0	0	0	327	0.0262229	0	0
TATGCCCAAGCAGCCGTAGCCCCAGCCAATGACATCTTATGGGATGTCGGGGCTAAGGTGAGTATG	YAQAAVAPANDILWDVGAKVSM	0	0	0	0	303	0.0242983	0	0
TATGCCCAAGCAGCCGCAGCCCCAGCCAACAACGACATCTTATGGGATGTCGGGGCTAAGGTGAGTATG	YAQAAAAPANNDILWDVGAKVSM	0	0	0	0	275	0.0220529	0	0
TATGCCCAAGCAGCCGGAGCCGCAGCTGGAGTCGACATCTTATGGGATGTCGGGGCTAAGGTGAGTATG	YAQAAGAAAGVDILWDVGAKVSM	0	0	0	0	269	0.0215718	0	0
TATGCCACAGCCCGAGCCGCAGCCCCAGCCAACAACGCCATCTTATGGGATGTCGGGGCTAAGGTGAGTATG	YATARAAAPANNAILWDVGAKVSM	0	0	0	0	249	0.0199679	0	0
TATGCCGCAGCCCCAGCCAACAACGCCATCTTATGGGATGTCGGGGCTAAGGTGAGTATG	YAAAPANNAILWDVGAKVSM	0	0	0	0	212	0.0170008	0	0
TATGCCCAACCCCCAGCCAACATCTTATGGGATGTCGGGGCTAAGGTGAGTATG	YAQPPANILWDVGAKVSM	0	0	0	0	205	0.0164395	0	0
TATGCCCAAGCAGCCGGAGCCGCAGCCGGAGTCGACATCTTATGGGATGTCGGGGCTAAGGTGAGTATG	YAQAAGAAAGVDILWDVGAKVSM	0	0	0	0	190	0.0152366	0	0
TATGCCCAAGCAGCCCCAGCCGCAGTCAACAACGACATCTTATGGGATGTCGGGGCTAAGGTGAGTATG	YAQAAPAAVNNDILWDVGAKVSM	0	0	0	0	0	0	189	0.0099673
TATGCCCAAGCAGCCGGGGCTGGAGCCAACATCTTATGGGATGTCGGGGCTAAGGTGAGTATG	YAQAAGAGANILWDVGAKVSM	0	0	0	0	165	0.0132318	0	0
TATGCCCGAGCCCAACTCCCAGCCGTAGCCCCAGCCAACGACATCTTATGGGATGTCGGGGCTAAGGTGAGTATG	YARAQLPAVAPANDILWDVGAKVSM	0	0	0	0	0	0	164	0.00864888
TATGCCCGAGCCGCAGCCGCAGTCAACAACGACATCTTATGGGATGTCGGGGCTAAGGTGAGTATG	YARAAAAVNNDILWDVGAKVSM	0	0	0	0	0	0	157	0.00827972
TATGCCCGAGCCCGAGCCGGAGCCGCAGTGCCAGCCGCAGCCGACGACATCTTATGGGATGTCGGGGCTAAGGTGAGTATG	YARARAGAAVPAAADDILWDVGAKVSM	0	0	145	0.0137715	0	0	0	0
TATGCCCAAGCAGCCGGAGCCGTAGCCCCAGCCAATGACATCTTATGGGATGTCGGGGCTAAGGTGAGTATG	YAQAAGAVAPANDILWDVGAKVSM	0	0	0	0	138	0.0110666	0	0
V4 region
Nucleotide	Amino acid	testicular in Rabbit 1	testicular in Rabbit 1-F	testicular in Rabbit 3	testicular in Rabbit 3-F	testicular in Rabbit 7	testicular in Rabbit 7-F	lymph nodes in Rabbit 8	lymph nodes in Rabbit 8-F
CAGACGTGGGGCATAAGAAAGAGAATGCAGCGAACGTCAATGGCACCGTAGGCGCAGA	DVGHKKENAANVNGTVGA	13571	1	11348	0.97836	0	0	11484	0.665469
CAGACGTGGGGCATAAGAAAAACGGAGCGAACGTCAATGGCACCGTAGGCGCAGA	DVGHKKNGANVNGTVGA	0	0	0	0	4520	0.297251	370	0.0214406
CAGACGTGGGGCGTAAGAAAGACGGAGCGCAGGGCACCGTAGGCGCAGA	DVGRKKDGAQGTVGA	0	0	0	0	2134	0.140339	198	0.0114736
CAGACGTGGGGCATAAGAAAAACGGAGCGAATGGCACCGTAGGCGCAGA	DVGHKKNGANGTVGA	0	0	0	0	4192	0.275681	0	0
CAGACGTGGGGCATAAGAAAAACGGAGCGCAGGGCACCGTAGGCGCAGA	DVGHKKNGAQGTVGA	0	0	0	0	168	0.0110483	4558	0.264125
CAGACGTGGGGCATAAGAAAGAGAATGCAGCGAACGTCAATGGCGACGTAGGCGCAGA	DVGHKKENAANVNGDVGA	0	0	251	0.0216398	0	0	647	0.037492
CAGACGTGGGGCATAAGAAAAACGGAGCGAATGGCGACATAGGCGCAGA	DVGHKKNGANGDIGA	0	0	0	0	3778	0.248455	0	0
CAGACGTGGGGCATAAGAAAGACGGAGCGCAGGGCACCGTAGGCGCAGA	DVGHKKDGAQGTVGA	0	0	0	0	162	0.0106537	0	0
CAGACGTGGGGCATAAGAAAAACGCAGCTCCCGATGGCATAGGCGCAGA	DVGHKKNAAPDGIGA	0	0	0	0	252	0.0165724	0	0
V5 region
Nucleotide	Amino acid	testicular in Rabbit 1	testicular in Rabbit 1-F	testicular in Rabbit 3	testicular in Rabbit 3-F	testicular in Rabbit 7	testicular in Rabbit 7-F	lymph nodes in Rabbit 8	lymph nodes in Rabbit 8-F
TATTTCGCATCGCAGGCCAGCAATGTATTTCAGGGAGTATTTCTCAACATGGCCATGACCGCACACGACTGTGCTGCCTATATT	YFASQASNVFQGVFLNMAMTAHDCAAYI	0	0	9068	0.86026	2547	0.193468	5403	0.379637
TATTTCGCATCGCAGGCCAGCAATGTATTTCAGGGAGTATTTCTCACCAATGCCATGACCGCACACGACTGTGCTGCCTATATT	YFASQASNVFQGVFLTNAMTAHDCAAYI	6800	0.537677	0	0	157	0.0119256	0	0
TATTTCGCATCGAAGGCCAGCAATGTGTTTAAAGACGTCTTTCTCACCAATGCCATGACCGCACACGACTGTGCTGCCTATATT	YFASKASNVFKDVFLTNAMTAHDCAAYI	5847	0.462323	0	0	286	0.0217243	629	0.0441962
TATTTCGCATCGCAGGCCAGCAATGTATTCGGGGGAGTATTTCTCAACATGGCCATGCGAGAGCACGACTGTGCTGCCTATATT	YFASQASNVFGGVFLNMAMREHDCAAYI	0	0	0	0	0	0	4224	0.296796
TATTTCGCATCGAAGGCCAGCAATGTATTCGAGGGAGTATTTCTCAACATGGCCATGACCGCACACGACTGTGCTGCCTATATT	YFASKASNVFEGVFLNMAMTAHDCAAYI	0	0	353	0.0334883	882	0.0669958	1525	0.107153
TATTTCGCATCGCAGGCCAGCAATGTATTTCAGGGTGTCTTTCTCACCACACCCATGCAGAAGGACGACTGTGCTGCCTATATT	YFASQASNVFQGVFLTTPMQKDDCAAYI	0	0	0	0	1599	0.121458	1013	0.0711776
TATTTCGCATCGCAGGCCAGCAATGTATTTCAGGGAGTATTTCTCACCAATAACATGCTGCAGCACGACTGTGCTGCCTATATT	YFASQASNVFQGVFLTNNMLQHDCAAYI	0	0	310	0.029409	1669	0.126776	455	0.0319702
TATTTCGCATCGCAGGCCAGCAATGTATTCGAGGGAGTATTTCTCAACATGGCCATGACCGCACACGACTGTGCTGCCTATATT	YFASQASNVFEGVFLNMAMTAHDCAAYI	0	0	298	0.0282706	500	0.0379795	212	0.014896
TATTTCGCATCGAAGGCCAGCAATGTGTTTAAAGACGTCTTTCTCACCAATGCCATGGACATGCAGACGCACGACTGTGCTGCCTATATT	YFASKASNVFKDVFLTNAMDMQTHDCAAYI	0	0	0	0	956	0.0726168	0	0
TATTTCGCATCGCAGGCCAGCAATGTGTTTAAAGACGTCTTTCTCACCAATGCCATGACCGCACACGACTGTGCTGCCTATATT	YFASQASNVFKDVFLTNAMTAHDCAAYI	0	0	0	0	758	0.0575769	0	0
TATTTCGCATCGCAGGCCAGCAATGTGTTTAAAGACGTCTTTCTCAACATGGCCATGACCGCACACGACTGTGCTGCCTATATT	YFASQASNVFKDVFLNMAMTAHDCAAYI	0	0	0	0	483	0.0366882	0	0
TATTTCGCATCGAAGGCCAGCAATGTATTTCAGGGAGTATTTCTCAACATGGCCATGACCGCACACGACTGTGCTGCCTATATT	YFASKASNVFQGVFLNMAMTAHDCAAYI	0	0	112	0.0106252	0	0	353	0.0248033
TATTTCGCATCGCAGGCCAGCAATGTATTTCAGGGTGTCTTTCTCACCACACCCATGACCGCACACGACTGTGCTGCCTATATT	YFASQASNVFQGVFLTTPMTAHDCAAYI	0	0	233	0.0221042	0	0	225	0.0158094
TATTTCGCATCGAAGGCCAGCAATGTGTTTAAAGACGTCTTTCTCAACATGGCCATGACCGCACACGACTGTGCTGCCTATATT	YFASKASNVFKDVFLNMAMTAHDCAAYI	0	0	0	0	426	0.0323585	0	0
TATTTCGCATCGAAGGCCAGCAATGTATTTCAGGGAGTATTTCTCACCAATAACATGCTGCAGCACGACTGTGCTGCCTATATT	YFASKASNVFQGVFLTNNMLQHDCAAYI	0	0	0	0	411	0.0312191	0	0
TATTTCGCATCGCAGGCCAGCAATGTGTTTAAAGACGTCTTTCTCACCAATGCCATGGACATGCAGACACACGACTGTGCTGCCTATATT	YFASQASNVFKDVFLTNAMDMQTHDCAAYI	0	0	0	0	405	0.0307634	0	0
TATTTCGCATCGCAGGCCAGCAATGTGTTTAAAGACGTCTTTCTCACCAATGCCATGGACATGCAGACGCACGACTGTGCTGCCTATATT	YFASQASNVFKDVFLTNAMDMQTHDCAAYI	0	0	0	0	379	0.0287885	0	0
TATTTCGCATCGAAGGCCAGCAATGTGTTTAAAGACGTCTTTCTCACCAATAACATGCTGCAGCACGACTGTGCTGCCTATATT	YFASKASNVFKDVFLTNNMLQHDCAAYI	0	0	0	0	354	0.0268895	0	0
TATTTCGCATCGAAGGCCAGCAATGTATTCGAGGGAGTATTTCTCGCTAGAAACATGGCCATGACCGCACACGACTGTGCTGCCTATATT	YFASKASNVFEGVFLARNMAMTAHDCAAYI	0	0	0	0	319	0.0242309	0	0
TATTTCGCATCGCAGGCCAGCAATGTATTCGGGGGAGTATTTCTCACCAATAACATGCTGCAGCACGACTGTGCTGCCTATATT	YFASQASNVFGGVFLTNNMLQHDCAAYI	0	0	0	0	255	0.0193695	0	0
TATTTCGCATCGAAGGCCAGCAATGTATTCGAGGGAGTATTTCTCACCAATAACATGCTGCAGCACGACTGTGCTGCCTATATT	YFASKASNVFEGVFLTNNMLQHDCAAYI	0	0	0	0	219	0.016635	0	0
TATTTCGCATCGCAGGCCAGCAATGTATTCGAGGGAGTATTTCTCACCAATAACATGCTGCAGCACGACTGTGCTGCCTATATT	YFASQASNVFEGVFLTNNMLQHDCAAYI	0	0	0	0	197	0.0149639	0	0
TATTTCGCATCGCAGGCTAGTAATGTATTTCAGGGTGTCTTTCTCACCAATGCCATGACCGCACACGACTGTGCTGCCTATATT	YFASQASNVFQGVFLTNAMTAHDCAAYI	0	0	0	0	0	0	193	0.013561
TATTTCGCATCGAAGGCCAGCAATGTATTCGAGGGAGTATTTCTCGCTAGAAACATAGCCATGCGAGAGCACGACTGTGCTGCCTATATT	YFASKASNVFEGVFLARNIAMREHDCAAYI	0	0	0	0	187	0.0142043	0	0
TATTTCGCATCGCAGGCTAGTAATGTATTTCAGGGTGTCTTTCTCACCACACCCATGCAGAAGGACGACTGTGCTGCCTATATT	YFASQASNVFQGVFLTTPMQKDDCAAYI	0	0	0	0	176	0.0133688	0	0
TATTTCGCATCGCAGGCTAGTAATGTATTTCAGGGAGTATTTCTCAACATGGCCATGACCGCACACGACTGTGCTGCCTATATT	YFASQASNVFQGVFLNMAMTAHDCAAYI	0	0	167	0.0158429	0	0	0	0
V6 region
Nucleotide	Amino acid	testicular in Rabbit 1	testicular in Rabbit 1-F	testicular in Rabbit 3	testicular in Rabbit 3-F	testicular in Rabbit 7	testicular in Rabbit 7-F	lymph nodes in Rabbit 8	lymph nodes in Rabbit 8-F
CCCGTCCATTGGAACGCCTTCACCCACGCCCGAGCCCAACCCCCAGCCGACATCCACTTCCCG	PVHWNAFTHARAQPPADIHFP	5041	0.690359	0	0	0	0	0	0
CCCGTCCATTGGAACGCCTTCACCCACGCCCCAGCCCAACCCCCAGCCGACATCCACTTCCCG	PVHWNAFTHAPAQPPADIHFP	2164	0.296357	0	0	0	0	0	0
CCTGTCCATTACAAAGTCCTAAAAGCCCTACCCCGAGCCGACATCCACTTCCCG	PVHYKVLKALPRADIHFP	0	0	0	0	0	0	1492	0.403243
CCCGTCCACTACACGGTCCTGACCGGACCCCGAGCCGGAGCCGACATCAACTTCCCG	PVHYTVLTGPRAGADINFP	0	0	0	0	1411	0.181339	0	0
CCCGTCTATTACTTCGCAGCCCCAGCCCAACCCCCAGCCGACATCCACTTCCCG	PVYYFAAPAQPPADIHFP	0	0	0	0	1309	0.16823	0	0
CCCGTCCATTGGAACGCCTTCACCCACGCCCAAGCAGCCGGAGCCGCAGCCGACATCCACTTCCCG	PVHWNAFTHAQAAGAAADIHFP	0	0	612	0.366029	0	0	0	0
CCCGTCTATTACTTCGCAGCCCGAGCCCAACCCCCAGCCGACATCCACTTCCCG	PVYYFAARAQPPADIHFP	0	0	0	0	564	0.0724843	0	0
CCTGTCCATTACAAAGTCCTAAAAGCCCACGCCCGACCCCCAGCCCCAGCCGACATCCACTTCCCG	PVHYKVLKAHARPPAPADIHFP	0	0	562	0.336124	0	0	0	0
CCCGTCCATTGGAACGCCTTCACCCACGCCCAAGCCCCAGCCGCAGCCGACATCCACTTCCCG	PVHWNAFTHAQAPAAADIHFP	0	0	78	0.0466507	0	0	411	0.111081
CCCGTCCATTGGAAAGCCCTGGCCCGAGCCCGAGCCGGAGCCGCAGCCGACATCCACTTCCCG	PVHWKALARARAGAAADIHFP	0	0	0	0	0	0	437	0.118108
CCCGTCCATTACAAAGTCCTAAAAGCCCACGCCCGAGCCCCAGCCGACATCCACTTCCCG	PVHYKVLKAHARAPADIHFP	0	0	0	0	0	0	395	0.106757
CCCGTCTATTACTTCGCAGCCCGAGCCGGAGCCGACATCCACTTCCCG	PVYYFAARAGADIHFP	0	0	0	0	391	0.0502506	0	0
CCCGTCCATTGGAAAGCCCTGGCCCGAGCCCCAGTCCCAGCCATCCACTTCCCG	PVHWKALARAPVPAIHFP	0	0	0	0	331	0.0425395	0	0
CCCGTCTATTACTTCGCAGCCCGAGCCGTACCCCCAGCCCGAGTCGACATCAACTTCCCG	PVYYFAARAVPPARVDINFP	0	0	0	0	320	0.0411258	0	0
CCCGTCCATTGGAACGCCTTCACCCACGCCCCAGCCCGAGTTGACATCCACTTCCCG	PVHWNAFTHAPARVDIHFP	0	0	0	0	276	0.035471	0	0
CCCGTCTATTACTTCGCAGCCCGAGCCGTACCCCCAGCCCGAGTTGACATCCACTTCCCG	PVYYFAARAVPPARVDIHFP	0	0	0	0	241	0.0309729	0	0
CCCGTCCACTACACGGTCCTGACCGTACCCCAAGCCCCAGCCGCAGCCGACATCCACTTCCCG	PVHYTVLTVPQAPAAADIHFP	0	0	0	0	238	0.0305873	0	0
CCCGTCTATTACTTCGCAGCCCAAGCCCAACCCCCAGCCGACATCCACTTCCCG	PVYYFAAQAQPPADIHFP	0	0	0	0	221	0.0284025	0	0
CCCGTCCATTGGAACGCCTTCACCCACGCCCAAGCCCCAGCCCGAGTTGACATCCACTTCCCG	PVHWNAFTHAQAPARVDIHFP	0	0	218	0.130383	0	0	0	0
CCCGTCCATTGGAAAGCCCTGGCAGCCGACATCCACTTCCCG	PVHWKALAADIHFP	0	0	0	0	211	0.0271173	0	0
CCTGTCCATTACAAAGTCCTAAAAGCCCAAGCCCGAGCCCCAGCCGACATCCACTTCCCG	PVHYKVLKAQARAPADIHFP	0	0	0	0	0	0	210	0.0567568
CCCGTCCATTGGAAAGCCCTGGCCCACGCCCGAGCCCCAGCCGACATCCACTTCCCG	PVHWKALAHARAPADIHFP	0	0	0	0	210	0.0269888	0	0
CCCGTCCATTGGAACGCCTTCACCCACGCCCGAGCCGTACCCCCAGCCCGAGCCGACATCAACTTCCCG	PVHWNAFTHARAVPPARADINFP	0	0	83	0.0496411	0	0	115	0.0310811
CCCGTCCATTGGAAAGCCCACGCCCAAGCCCAACTCCCAGCCGACATCCACTTCCCG	PVHWKAHAQAQLPADIHFP	0	0	0	0	191	0.024547	0	0
CCCGTCCATTACAAAGTCCTAAAAGCCCAAGCCCAACCCCCAGCCGACATCCACTTCCCG	PVHYKVLKAQAQPPADIHFP	0	0	0	0	185	0.0237759	0	0
CCTGTCCATTACAAAGTCCTAAAAGCCCAACTCCCAGCCGACATCCACTTCCCG	PVHYKVLKAQLPADIHFP	0	0	0	0	173	0.0222336	0	0
CCCGTCCATTGGAACGCCTTCACCCACGCCCTACCCCCAGCCGCAGCCGACATCCACTTCCCG	PVHWNAFTHALPPAAADIHFP	0	0	0	0	0	0	170	0.0459459
CCCGTCCACGCCCAAGCCCGAGCCCCAGTCCCAGCCATCCACTTCCCG	PVHAQARAPVPAIHFP	0	0	0	0	153	0.0196633	0	0
CCCGTCCATTGGAACGCCTTCACCCACGCCCGACCCCCAGCCCCAGCCGACATCCACTTCCCG	PVHWNAFTHARPPAPADIHFP	0	0	0	0	136	0.0174785	0	0
CCCGTCCATTGGAAAGCCCTGGCCCAAGCCCAACTCCCAGCCGACATCCACTTCCCG	PVHWKALAQAQLPADIHFP	0	0	0	0	134	0.0172214	0	0
CCCGTCCATTGGAACGCCTTCACCCAAGCCCGAGCCGGAGCCGACATCAACTTCCCG	PVHWNAFTQARAGADINFP	0	0	0	0	130	0.0167074	0	0
CCTGTCCATTACAAAGTCCTAAAAGCCCACGCCCGAGCCCCAGCCGACATCCACTTCCCG	PVHYKVLKAHARAPADIHFP	0	0	0	0	0	0	127	0.0343243
CCCGTCCATTGGAACGCCTTCACCCAAGCCCGAGCCCCAGCCGACATCCACTTCCCG	PVHWNAFTQARAPADIHFP	0	0	0	0	123	0.0158077	0	0
CCCGTCTATTACTTCGCAGCCCGAGCCCAACTCCCAGCCGACATCCACTTCCCG	PVYYFAARAQLPADIHFP	0	0	0	0	119	0.0152937	0	0
CCCGTCCATTGGAAAGCCCTGGCCCAAGCCCTGCCCGTACCCCCAGCCAATGACATCCACTTCCCG	PVHWKALAQALPVPPANDIHFP	0	0	0	0	117	0.0150366	0	0
CCCGTCTATTACTTCGCAGCCCCAGCCCAACCCCCAGCCGACATCAACTTCCCG	PVYYFAAPAQPPADINFP	0	0	0	0	116	0.0149081	0	0
CCCGTCCATTGGAAAGCCCTGGCCCGAGCCCGACCCCCAGCCCCAGCCGACATCCACTTCCCG	PVHWKALARARPPAPADIHFP	0	0	0	0	0	0	113	0.0305405
CCCGTCCACTACACGGTCCTGACCGGACCCCAACTCCCAGCCGACATCCACTTCCCG	PVHYTVLTGPQLPADIHFP	0	0	0	0	112	0.014394	0	0
CCTGTCCATTACAAAGTCCTAAAAGCCCAAGCCCAACCCCCAGCCGACATCCACTTCCCG	PVHYKVLKAQAQPPADIHFP	0	0	0	0	101	0.0129803	0	0
CCCGTCCATTGGAACGCCTTCACCCACGCCCGAGCCCAACCCCCAGCCGATATCCACTTCCCG	PVHWNAFTHARAQPPADIHFP	97	0.013284	0	0	0	0	0	0
CCCGTCCACTACACGGTCCTGACCGGACCCCAAGCCCGAGCCCGAGTTGACATCAACTTCCCG	PVHYTVLTGPQARARVDINFP	0	0	0	0	93	0.0119522	0	0
CCCGTCCATTGGAAAGCCCTGGCCCGAGCCCGACCCCCAGCCGCAGCCGACATCCACTTCCCG	PVHWKALARARPPAAADIHFP	0	0	0	0	0	0	92	0.0248649
CCCGTCCATTGGAAAGCCCCAGCCCAACCCCCAGCCGACATCCACTTCCCG	PVHWKAPAQPPADIHFP	0	0	0	0	88	0.0113096	0	0
CCCGTCTATTACTTCGCAGCCCGAGCCGTACCCCCAGCCCGAGTTGACATCTACTTCCCG	PVYYFAARAVPPARVDIYFP	0	0	0	0	87	0.0111811	0	0
CCCGTCCATTGGAACGCCTTCACCCACGCCCAACCCCCAGCCGCAGCCGACATCCACTTCCCG	PVHWNAFTHAQPPAAADIHFP	0	0	0	0	0	0	74	0.02
CCCGTCCATTGGAAAGCCCTGGCCCGAGCCCAACTCCCAGCCGCAGCCGACATCCACTTCCCG	PVHWKALARAQLPAAADIHFP	0	0	66	0.0394737	0	0	0	0
CCCGTCCATTGGAACGCCTTCACCCACGCCCGAGCCCGAGCCGCAGCCGACATCCACTTCCCG	PVHWNAFTHARARAAADIHFP	0	0	0	0	0	0	64	0.0172973
CCCGTCCACTACACGGTCCTGACCGGACCCCAAGCCCCAGCCGCAGCCAACATCCACTTCCCG	PVHYTVLTGPQAPAAANIHFP	0	0	53	0.0316986	0	0	0	0
V7 region
Nucleotide	Amino acid	testicular in Rabbit 1	testicular in Rabbit 1-F	testicular in Rabbit 3	testicular in Rabbit 3-F	testicular in Rabbit 7	testicular in Rabbit 7-F	lymph nodes in Rabbit 8	lymph nodes in Rabbit 8-F
TACGGCGGTACGAACAAGAAAAACGATGCTGCTCCTGCTACGAAGTGGAAGGCAGAATATTGTGGGTATTACG	YGGTNKKNDAAPATKWKAEYCGYY	5148	0.758509	356	0.222639	126	0.0145379	1219	0.263112
TACGGCGGTACGAACAAGAAAAACGATGCTGCAGTTCCTGGTACGAAGTGGAAGGCAGAATATTGTGGGTATTACG	YGGTNKKNDAAVPGTKWKAEYCGYY	0	0	0	0	4432	0.511365	0	0
TACGGCGGTACGAACAAGAAAAACGATGCTGCTCCTGGTGCAGTTCCTGGGGCGGTCCCTGGTGCAGTTCCTGGTGCTGCTGCTCTTACGAAGTGGAAGGCAGGATATTGTGGGTATTACG	YGGTNKKNDAAPGAVPGAVPGAVPGAAALTKWKAGYCGYY	1639	0.241491	0	0	0	0	0	0
TACGGCGGTACGAACAAAAAGGCCACGCCCCCTGCTGCTCCTGCTACGAAGTGGAGCAAGGAATATTGTGGGTATTACG	YGGTNKKATPPAAPATKWSKEYCGYY	0	0	0	0	0	0	1345	0.290309
TACGGCGGTACGAACAAGAAAAACGATGCTGCAGTTCCTGCTACGAAGTGGAAGGCAGAATATTGTGGGTATTACG	YGGTNKKNDAAVPATKWKAEYCGYY	0	0	0	0	1242	0.143302	0	0
TACGGCGGTACGAACAAGAAAAACGATGCTGCTCCTGGTGCAGTTCCTGCTACGAAGTGGAAGGCAGAATATTGTGGGTATTACG	YGGTNKKNDAAPGAVPATKWKAEYCGYY	0	0	0	0	880	0.101535	0	0
TACGGCGGTACGAACAAGAAAAACGATGCTGCTCCTGCTGCAGTTCCTGCTACGAAGTGGAAGGCAGAATATTGTGGGTATTACG	YGGTNKKNDAAPAAVPATKWKAEYCGYY	0	0	0	0	797	0.091958	0	0
TACGGCGGTACGAACAAAAAGGCCACGCCCCCTGCTCCTGGTACGAAGTGGAAGGCAGAATATTGTGGGTATTACG	YGGTNKKATPPAPGTKWKAEYCGYY	0	0	92	0.057536	0	0	697	0.150442
TACGGCGGTACGAACAAGCAAGCTGCTCCTGGTACGAAGTGGAAGGCAGAATATTGTGGGTATTACG	YGGTNKQAAPGTKWKAEYCGYY	0	0	646	0.404003	0	0	0	0
TACGGCGGTACGAACAAGCAAGCTGCTCCTGCTACGAAGTGGAAGGCAGAATATTGTGGGTATTACG	YGGTNKQAAPATKWKAEYCGYY	0	0	282	0.17636	0	0	171	0.0369091
TACGGCGGTACGAACAAGAAAAACGATGCTGCTCCTGGTACGAAGTGGAGCAAGGAATATTGTGGGTATTACG	YGGTNKKNDAAPGTKWSKEYCGYY	0	0	134	0.0838024	0	0	272	0.0587093
TACGGCGGTACGAACAAAAAAGCTGCTGCTCTTACGAAGTGGAAGGCAGGATATTGTGGGTATTACG	YGGTNKKAAALTKWKAGYCGYY	0	0	0	0	0	0	368	0.0794302
TACGGCGGTACGAACAAGAAAAACGATGCTGCTCCTGCTACGAAGTGGAGCAAGGAATATTGTGGGTATTACG	YGGTNKKNDAAPATKWSKEYCGYY	0	0	89	0.0556598	0	0	235	0.0507231
TACGGCGGTACGAACAAAAAGGCCACGCCCCCTGCTGCTCCTGCTGCTCCTACGAAGTGGAAGGCAGAATATTGTGGGTATTACG	YGGTNKKATPPAAPAAPTKWKAEYCGYY	0	0	0	0	153	0.0176532	64	0.0138139
TACGGCGGTACGAACAAGAAAAACGATGCTGCAGTTCCTGGTGCTGCTGCTCTTACGAAGTGGAAGGCAGAATATTGTGGGTATTACG	YGGTNKKNDAAVPGAAALTKWKAEYCGYY	0	0	0	0	206	0.0237683	0	0
TACGGCGGTACGAACAAGAAAAACGATGCTGCAGTTCCTGGTGCTCCTGCTACGAAGTGGAAGGCAGAATATTGTGGGTATTACG	YGGTNKKNDAAVPGAPATKWKAEYCGYY	0	0	0	0	199	0.0229607	0	0
TACGGCGGTACGAACAAAAAAGCTGCTGCTGCAGCCCCTGCTCCTGGTACGAAGTGGAAGGCAGAATATTGTGGGTATTACG	YGGTNKKAAAAAPAPGTKWKAEYCGYY	0	0	0	0	170	0.0196146	0	0
TACGGCGGTACGAACAAGAAAAACGATGCTGCAGTTCCTGGTACGAAGTGGAAGGCAGGATATTGTGGGTATTACG	YGGTNKKNDAAVPGTKWKAGYCGYY	0	0	0	0	165	0.0190377	0	0
TACGGCGGTACGAACAAAAAGGCCACGCCCCCTGCTCCTGCTACGAAGTGGAAGGCAGAATATTGTGGGTATTACG	YGGTNKKATPPAPATKWKAEYCGYY	0	0	0	0	0	0	154	0.0332398
TACGGCGGTACGAACAAGAAAAACGATGCTGCTCCTGGTGCAGTTCCTGGTACGAAGTGGAAGGCAGAATATTGTGGGTATTACG	YGGTNKKNDAAPGAVPGTKWKAEYCGYY	0	0	0	0	150	0.017307	0	0
TACGGCGGTACGAACAAGAAAAACGATGCTGCAGCCCCTGCTCCTGGTACGAAGTGGAAGGCAGAATATTGTGGGTATTACG	YGGTNKKNDAAAPAPGTKWKAEYCGYY	0	0	0	0	147	0.0169609	0	0
TACGGCGGTACGAACAAGAAAAACGATGCTGCTCCTGGTGCAGTTCCTGGGGCGGTCCCTGGTGCAGTTCCTGGGGCGGTCCCTGGTACGAAGTGGAGCAAGGAATATTGTGGGTATTACG	YGGTNKKNDAAPGAVPGAVPGAVPGAVPGTKWSKEYCGYY	0	0	0	0	0	0	57	0.012303
TACGGCGGTACGAACAAAAAAGCTGCTGCTGCAGCCCCTGCTCCTGGTACGAAGTGGAGCAAGGAATATTGTGGGTATTACG	YGGTNKKAAAAAPAPGTKWSKEYCGYY	0	0	0	0	0	0	51	0.011008
